# Supplementary material for: Human placental exosomes induce maternal systemic immune tolerance by reprogramming circulating monocytes
Source: J Nanobiotechnology. 2022 Feb 18;20:86. doi: 10.1186/s12951-022-01283-2 (PMC8857816; doi:10.1186/s12951-022-01283-2)
Supplement: Supplementary file 2 — Additional file 2. DEGs between control and pEXO-educated monocytes. [file 12951_2022_1283_MOESM2_ESM.xlsx]

## Sheet: Sheet1
DEGs between control and pEXO-educated monocytes
monocyte mRNA-seq
RPM(Reads per million)	Control				pEXO-educated monocyte
Gene names	Ctrl1	Ctrl2	Ctrl3	Ctrl4	Treatment 1	Treatment 2	Treatment 3	Treatment 4
CUX2	45.9887	39.9174	75.7304	75.0234	1.21278	0	1.11062	2.27359
LPAR6	3660.01	5591.56	5081.6	4830.28	356.556	188.379	216.571	439.939
FPR3	19422	23901.9	16533.1	27383.5	2031.4	1481.51	949.581	1075.41
CYYR1	2.60313	0	1.70181	0.872365	360.194	65.6289	55.5311	72.7548
HLA-DRB5	17419.3	19889	673.065	576.633	1078.16	1114.48	53.3098	89.8068
CD74	123537	172153	169031	117532	9673.1	10455.7	11641.5	8348.62
CD36	12397.9	12448.7	14717.2	14390.5	1090.28	608.89	1202.8	680.94
STAB1	32803.8	45251.4	32227.1	42106.4	4933.57	3519.65	2867.62	4705.19
CD4	13503.3	16766.9	17411.2	14234.4	1086.65	992.941	1653.71	574.081
LDLRAD4	1141.91	1379.89	1186.16	1230.03	139.469	60.7675	73.301	48.8822
PTGFRN	3220.08	3616.04	3098.99	4727.34	180.704	261.3	368.726	147.783
GLIPR1	5568.97	6262.33	6329.02	7339.2	311.683	264.946	678.59	778.704
GPNMB	76242.3	29808.9	60160.6	39867.1	7532.55	3095.5	5354.3	2969.31
NUP210	1015.22	1641.31	1383.57	1177.69	150.384	47.3987	99.9559	43.1982
CD101	2100.73	3328.8	3477.64	2436.51	95.8092	155.565	400.934	102.311
CNGB1	2.60313	0.782693	9.35994	0	36.3833	42.5373	41.093	23.8727
GPC4	308.037	163.583	356.529	276.54	3.63833	15.7996	48.8673	4.54718
LST1	26.0313	26.6116	35.738	68.9168	0	1.21535	5.55311	3.41038
TM4SF1	0	0	2.55271	0	3882.09	2243.54	457.576	4765.44
CA12	0	3.13077	1.70181	14.8302	20594.1	12812.2	17641.1	12544.5
LRRC38	0	0	0	0.872365	562.728	511.662	358.731	252.368
ITGB3	2.60313	0	11.0617	1.74473	7527.7	3146.54	807.422	8328.16
IL2RA	11.2802	9.39232	20.4217	5.23419	16233	16368.3	13581.8	11795.4
SLC24A3	0.867711	0.782693	1.70181	1.74473	1357.1	1222.64	1156.16	1133.38
SLC8A3	0.867711	0	0	0	207.385	190.81	329.855	178.477
SLC1A2	1.73542	5.47885	0	0.872365	1482.01	1133.92	3543.99	858.28
F2RL2	0	0	0	0	140.682	23.0917	19.9912	200.076
NPFFR1	0	0	0	0	60.6388	80.2131	178.81	27.2831
SLAMF1	45.121	30.525	24.6762	23.5538	19716.1	15317.1	8864.98	21899.2
STEAP1	1.73542	0	0	0	208.597	311.13	111.062	238.727
ZDHHC19	1.73542	1.56539	2.55271	3.48946	829.538	1176.46	1501.56	943.539
KREMEN1	8.67711	7.82693	22.9744	8.72365	5994.75	4799.42	3136.39	5613.49
PTGES	4.33856	1.56539	1.70181	6.97892	699.771	1056.14	2925.38	1120.88
MET	23.4282	24.2635	9.35994	30.5328	9831.97	6526.43	7273.46	10780.2
MAS1	5.20627	0	3.40361	2.61709	647.622	1084.09	888.497	1664.27
BOC	0	0	0	0	54.5749	72.921	86.6285	23.8727
HAS1	3.47084	3.13077	8.50904	6.97892	1776.72	843.453	2275.66	3073.89
ELOVL7	6.94169	5.47885	3.40361	7.85128	2384.32	2083.11	1443.81	2183.78
DLL4	1.73542	0	0	1.74473	452.365	81.4285	222.124	271.694
ITGB8	140.569	75.9213	74.8795	127.365	28980.5	30494.4	27069.2	30437.7
GJB2	53.7981	21.9154	27.2289	14.8302	9947.18	6226.24	10381	4414.17
HPN	4.33856	0.782693	0	0	252.257	393.773	327.633	227.359
ROS1	0	0	0	0.872365	43.6599	127.612	57.7523	12.5047
SSTR2	6.94169	7.82693	5.10542	1.74473	2223.02	1050.06	715.24	682.077
TMEM26	0.867711	0	5.10542	0.872365	395.365	356.098	159.929	212.581
RCAN2	1.73542	3.13077	0	0.872365	253.47	271.023	153.266	247.821
PTGFR	0	0	0	0	2.42555	37.6759	49.978	3.41038
GJA3	1.73542	4.69616	5.10542	2.61709	464.493	337.867	1179.48	136.415
IL7R	1097.65	602.674	442.47	371.627	105687	95198.4	84057.4	78442.2
PDGFRA	0.867711	0	0	0	42.4471	42.5373	15.5487	44.335
CCL7	14.7511	5.47885	3.40361	9.59601	1548.71	707.334	124.39	2249.72
FNDC4	0.867711	0.782693	0	0	89.7454	54.6908	32.208	46.6086
APCDD1	15.6188	11.7404	5.10542	13.0855	1759.74	1633.43	567.527	2020.08
PDPN	104.125	26.6116	8.50904	40.1288	9904.74	5340.25	5021.12	3057.98
CD274	169.204	87.6617	68.0723	51.4695	13732.3	12106.1	10202.2	11273.6
GCGR	0.867711	0	0	0	14.5533	27.9531	28.8762	42.0614
LPAR4	0.867711	0.782693	0.850904	0.872365	135.831	91.1513	53.3098	60.2501
DNER	4.33856	8.60963	9.35994	5.23419	475.408	504.37	1043.98	638.878
SHISAL1	0	0	0	0.872365	40.0216	7.2921	27.7655	21.5991
EFNA5	0	0.782693	2.55271	0	47.2982	51.0447	119.947	71.618
NKG7	52.0627	76.704	42.5452	47.1077	3752.33	3247.42	9481.37	2207.65
FPR2	183.955	163.583	187.199	244.262	13039.8	17431.8	18249.7	17651
LAMP3	98.9191	35.2212	51.9051	50.5971	6957.69	3062.68	6258.35	2898.83
ACKR1	0	0	0	0.872365	1.21278	21.8763	53.3098	5.68397
SLC26A9	0	1.56539	2.55271	0	47.2982	218.763	46.6461	10.2311
STEAP2	0	0	0	0	23.0427	17.0149	2.22124	4.54718
ADAM19	66.8137	32.8731	62.116	24.4262	5206.44	1954.28	2879.84	3389.92
SCN1B	29.5022	31.3077	20.4217	33.1499	1861.61	2710.23	2184.59	1330.05
ACHE	7.8094	0.782693	1.70181	0	230.427	138.55	269.881	63.6605
SLC39A8	833.87	1161.52	411.837	1085.22	53478.5	67812.9	60692.1	35935.2
SORCS2	5.20627	0	1.70181	0.872365	80.0432	126.396	117.726	139.826
CD80	26.899	18.7846	32.3343	22.6815	1532.95	1663.81	1165.04	1765.44
SLCO4A1	61.6075	32.0904	40.8434	33.1499	3245.39	2532.79	772.992	3399.02
ADGRE1	84.168	276.291	127.636	157.026	9496.03	8298.41	9365.87	11020.1
TREM1	411.295	393.695	308.027	436.182	25208.7	19077.4	13611.8	27695.7
KCNE5	6.94169	0.782693	4.25452	1.74473	275.3	80.2131	265.438	121.637
TMEM132A	18.2219	18.7846	15.3163	25.2986	1018.73	1425.61	1063.98	594.543
CLDN10	0	0	0	0	9.7022	7.2921	9.99559	5.68397
MAOA	6.07398	20.35	25.5271	11.3407	988.412	752.302	1131.72	403.562
TREML2	18.2219	16.4366	17.869	10.4684	948.39	605.244	372.058	1298.22
PTPRF	2.60313	10.175	0	1.74473	186.767	150.703	186.584	229.632
SLC30A4	48.5918	34.4385	33.1852	37.5117	1790.06	1967.65	2062.42	1659.72
PFN2	7.8094	6.26155	2.55271	7.85128	232.853	339.083	413.151	205.76
IFI27	0.867711	1.56539	4.25452	5.23419	162.512	85.0745	163.261	153.467
OSMR	0	1.56539	1.70181	2.61709	69.1282	71.7057	59.9735	69.3445
EREG	285.477	120.535	194.006	287.88	8130.45	10954	10212.2	10357.3
SIGLEC12	88.5065	105.664	75.7304	102.067	7542.25	2812.32	2659.94	3430.85
CHRM3	0	0	0	0.872365	8.48943	17.0149	7.77435	11.3679
FCRL4	0	0	1.70181	0	40.0216	1.21535	18.8806	12.5047
MMP14	4618.83	3126.86	2705.87	4113.2	161243	151899	96796.2	172720
SLC9A4	0	0	0	0.872365	13.3405	7.2921	13.3275	6.82077
MCOLN2	109.332	101.75	63.8178	39.2564	2900.96	3089.42	4756.79	1735.89
TGFA	83.3003	100.967	81.6868	120.386	4427.84	3794.32	2013.56	4764.31
SPRY4	0	0.782693	0	0	8.48943	6.07675	11.1062	12.5047
SIGLEC10	353.158	576.062	328.449	656.018	13697.1	19435.9	30788.6	6618.42
NRCAM	13.0157	3.13077	5.95633	6.10655	447.514	66.8443	47.7567	475.18
CD82	628.223	257.506	319.089	521.674	12977.9	18698.2	17182.4	14317.9
LPAR3	0.867711	0	7.65813	0.872365	52.1493	175.01	45.5355	64.7973
IL17RD	0.867711	0	0	0	18.1916	4.8614	6.66373	6.82077
TM4SF20	0	2.34808	0	2.61709	52.1493	27.9531	41.093	56.8397
SPATA31E1	0	0	0	0.872365	3.63833	19.4456	8.88497	3.41038
FCAMR	1.73542	0.782693	0	4.36182	69.1282	63.1982	19.9912	71.618
ADORA2A	4.33856	5.47885	1.70181	6.10655	169.789	137.335	101.067	170.519
IL15RA	31.2376	42.2654	39.1416	30.5328	1273.41	1389.15	1273.88	723.001
ADAMTS4	8.67711	2.34808	1.70181	5.23419	234.066	125.181	71.0798	137.552
SCARA5	0.867711	0	0	0	8.48943	4.8614	13.3275	5.68397
GRAMD1A	1254.71	1152.91	1004.07	1048.58	34498.6	42257.7	39182.7	24055.7
SLC41A2	196.97	141.668	202.515	112.535	4535.78	5624.64	5017.79	5003.03
SLCO5A1	1.73542	2.34808	5.10542	0.872365	83.6815	71.7057	121.058	34.1038
AQP9	2052.14	1019.07	2802.03	1490	54485.1	59578.9	53477.5	54717.3
SPRED3	5.20627	3.13077	2.55271	1.74473	123.703	89.9359	48.8673	117.09
TRPA1	12.148	6.26155	2.55271	6.10655	208.597	216.332	214.35	168.246
TMEM54	6.07398	2.34808	1.70181	7.85128	123.703	149.488	76.6329	171.656
MCTP2	28.6345	22.6981	38.2907	43.6182	742.218	995.372	566.417	1348.24
S1PR3	27.7668	27.3943	22.9744	37.5117	979.922	554.2	345.403	1275.48
KCNN3	0	1.56539	0.850904	1.74473	26.6811	21.8763	13.3275	52.2925
ABCB5	10.4125	2.34808	6.80723	6.97892	260.747	167.718	47.7567	219.401
CLGN	0.867711	0	2.55271	1.74473	35.1705	32.8145	28.8762	32.967
MCEMP1	126.686	200.37	124.232	234.666	3433.37	3759.08	5003.35	4499.43
SLC7A11	2964.97	1046.46	848.351	2183.53	49391.5	32199.5	29765.8	52136.8
IL19	7.8094	17.2193	15.3163	14.8302	294.704	296.545	115.505	554.756
CD200	12.148	3.13077	12.7636	2.61709	294.704	82.6438	122.168	196.665
SLC6A7	0	0	1.70181	0	7.27665	9.7228	16.6593	4.54718
PANX2	24.2959	24.2635	48.5015	41.8735	995.689	663.581	534.209	928.761
FLT1	33.8407	14.0885	17.869	20.0644	209.81	667.227	194.359	829.86
PKD1L1	17.3542	13.3058	17.0181	7.85128	149.171	641.705	218.792	194.392
SMCO2	1.73542	1.56539	5.95633	0.872365	48.511	72.921	69.9691	26.1463
PDCD1LG2	58.1366	78.2693	39.9925	43.6182	1545.08	1328.38	938.475	923.077
SLAMF7	6593.74	2328.51	2744.16	2106.76	71159.6	66209.9	68699.7	56247.5
UPK3B	3.47084	6.26155	4.25452	3.48946	60.6388	98.4434	104.398	70.4813
CAMK1G	12.148	3.91347	4.25452	5.23419	123.703	165.288	84.4072	98.9011
GK3P	4.33856	0	0	2.61709	32.7449	26.7377	34.4293	29.5567
SIGLEC15	134.495	110.36	112.319	82.8746	3549.79	1663.81	721.904	2055.32
STEAP1B	6.07398	0.782693	0	3.48946	44.8727	34.0298	7.77435	98.9011
FFAR3	2.60313	0.782693	5.10542	2.61709	24.2555	43.7526	49.978	78.4388
CH25H	0.867711	3.91347	0.850904	0.872365	12.1278	71.7057	7.77435	26.1463
STX1A	39.047	12.5231	10.2108	20.9368	349.279	429.019	286.54	394.468
GFPT2	2.60313	6.26155	3.40361	3.48946	95.8092	32.8145	49.978	101.175
SLC16A7	129.289	339.689	188.05	288.753	3722.01	4211.19	3434.04	5224.71
GPR42	0	0.782693	0	1.74473	10.915	7.2921	4.44248	21.5991
DYSF	322.789	189.412	368.441	136.961	4640.08	3636.33	3280.78	5636.23
CYP3A5	80.6971	100.967	64.6687	93.343	739.793	614.967	201.022	4091.32
PLAUR	2650.86	2107.01	1775.84	2458.32	47485	26887.2	29173.8	45543.4
FFAR1	3.47084	0.782693	2.55271	1.74473	19.4044	21.8763	42.2036	53.4293
CCR7	465.093	125.231	329.3	186.686	7326.38	2604.5	4753.46	3202.35
MSR1	1424.78	1664.79	4551.48	1900.01	219.512	72.921	29.9868	271.694
PRUNE2	98.9191	162.018	35.738	73.2786	3.63833	15.7996	1.11062	2.27359
CD200R1	70.2846	61.0501	49.3524	48.8524	1.21278	3.64605	3.33186	5.68397
SPN	1724.14	1671.83	1386.12	1368.74	99.4476	87.5052	59.9735	127.321
SORL1	12082	23706.2	17026.6	20207.5	721.601	1313.79	1739.23	539.977
CXCR1	107.596	50.0924	255.271	236.411	9.7022	3.64605	11.1062	13.6415
PLD4	139.701	112.708	125.083	104.684	21.83	3.64605	2.22124	0
TNFSF8	767.924	759.995	978.539	824.385	42.4471	42.5373	34.4293	68.2077
NFXL1	2398.35	4184.28	1474.62	2363.24	151.597	176.226	135.496	109.132
VSIG2	46.8564	75.1386	104.661	115.152	4.8511	2.4307	6.66373	4.54718
EPHB3	255.975	171.41	271.438	162.26	19.4044	6.07675	13.3275	5.68397
HLA-DRA	62.4752	764.691	804.955	490.269	3.63833	46.1833	27.7655	25.0095
CXCR2	354.894	330.297	724.97	609.783	27.8938	13.3689	33.3186	20.4623
NIPAL1	34.7084	48.527	19.5708	24.4262	2.42555	2.4307	1.11062	0
HLA-DMA	359.232	1560.69	2002.18	1501.34	24.2555	93.582	54.4204	72.7548
FZD9	6.94169	12.5231	5.10542	7.85128	0	0	1.11062	0
ACSL6	6.94169	9.39232	9.35994	7.85128	0	0	0	1.13679
SRPRB	614.339	539.276	564.149	622.868	23.0427	20.661	19.9912	34.1038
JAML	6913.05	13175.9	9736.89	9694.59	293.492	415.65	611.952	326.26
AXL	434.723	705.989	382.056	372.5	23.0427	17.0149	16.6593	20.4623
UTS2R	7.8094	7.82693	9.35994	10.4684	0	0	0	1.13679
SLC37A2	13516.3	12869.8	11700.8	12883.1	699.771	369.466	658.598	302.387
FXYD6	242.959	108.012	165.075	164.005	12.1278	7.2921	4.44248	3.41038
TSPAN32	331.466	311.512	450.128	343.712	12.1278	12.1535	21.1018	10.2311
ATP1B1	715.862	289.597	734.33	410.884	38.8088	10.9382	14.4381	17.0519
CD1C	299.36	242.635	327.598	228.56	12.1278	1.21535	7.77435	19.3255
ITGA11	373.116	114.273	239.104	129.982	7.27665	6.07675	4.44248	13.6415
TREML1	493.728	212.893	421.197	275.667	14.5533	10.9382	12.2168	13.6415
MARVELD1	1585.31	1582.61	1864.33	1703.73	53.3621	53.4754	88.8497	47.7454
HLA-DPB1	53.7981	42.2654	57.8615	6.97892	2.42555	0	3.33186	0
CD1D	698.507	1398.67	924.932	1041.6	52.1493	35.2452	36.6505	21.5991
PARM1	178.748	152.625	157.417	133.472	7.27665	2.4307	3.33186	9.09436
HLA-DMB	190.029	281.77	372.696	248.624	7.27665	9.7228	7.77435	13.6415
IL1RL2	68.5492	40.7001	54.4578	74.151	1.21278	2.4307	0	4.54718
TMEM37	85.9034	49.3097	125.083	78.5128	1.21278	1.21535	0	9.09436
DHRS3	250.768	493.097	319.089	563.548	6.06388	14.5842	25.5443	6.82077
MGST2	664.667	612.066	677.319	690.913	21.83	14.5842	24.4337	25.0095
RTN4R	132.76	37.5693	74.8795	14.8302	1.21278	2.4307	1.11062	3.41038
HLA-DPA1	160.527	252.027	294.413	116.024	4.8511	6.07675	8.88497	5.68397
CLDN18	9.54482	7.04424	17.869	11.3407	0	1.21535	0	0
MPZL2	115.406	309.164	230.595	286.136	3.63833	8.50745	6.66373	9.09436
SLCO4C1	65.0783	57.1366	95.3012	97.7048	4.8511	0	2.22124	2.27359
ASGR2	465.961	1803.33	663.705	787.745	32.7449	38.8912	12.2168	22.7359
SLC7A8	1316.32	678.595	1287.42	1347.8	67.9154	10.9382	11.1062	37.5142
UPK3A	16.4865	16.4366	15.3163	5.23419	0	0	1.11062	0
MLC1	44.2533	52.4405	60.4142	20.0644	0	1.21535	1.11062	2.27359
CFTR	17.3542	52.4405	26.378	38.384	2.42555	1.21535	0	0
IL1R2	2312.45	565.887	1239.77	1270.16	53.3621	13.3689	38.8717	27.2831
FOLR2	81.5648	82.9655	92.7485	54.0866	3.63833	1.21535	2.22124	0
CD244	507.611	1312.58	645.836	1046.84	25.4683	27.9531	17.7699	6.82077
CD9	21435.1	11727.9	18896	15281.2	577.281	230.917	318.748	359.227
LYNX1	114.538	21.9154	70.625	64.555	1.21278	2.4307	1.11062	1.13679
TNFRSF11A	146.643	242.635	224.639	580.995	7.27665	3.64605	3.33186	11.3679
CD1A	61.6075	43.8308	55.3087	61.9379	1.21278	1.21535	0	2.27359
CADM1	728.01	211.327	551.386	691.785	19.4044	9.7228	3.33186	12.5047
ADORA1	13.8834	8.60963	7.65813	13.9578	0	0	0	0
ADGRD1	419.104	285.683	514.797	360.287	7.27665	7.2921	8.88497	5.68397
NAT8L	14.7511	6.26155	16.1672	9.59601	0	0	0	0
CD300LB	3631.37	3519.77	2816.49	4372.29	46.0855	61.9829	116.615	36.3774
CD180	6217.15	5287.09	6059.29	10315.7	115.214	42.5373	52.1992	283.062
FCER1A	321.053	298.989	251.868	206.75	10.915	7.2921	0	1.13679
DPEP2	1984.46	1591.22	2268.51	1420.21	32.7449	21.8763	43.3142	19.3255
TLR7	1580.1	3274.79	2436.14	2836.93	64.2771	38.8912	42.2036	12.5047
GPR82	338.407	605.805	353.976	564.42	6.06388	0	8.88497	12.5047
ACE	396.544	97.054	462.892	120.386	4.8511	7.2921	2.22124	1.13679
GPRC5B	11.2802	1.56539	46.7997	0.872365	0	0	0	0
SLC46A1	544.055	754.516	578.615	659.508	9.7022	1.21535	16.6593	7.95756
ADGRG6	13.0157	14.0885	17.0181	17.4473	0	0	0	0
ABCG2	79.8294	15.6539	35.738	45.363	1.21278	1.21535	0	0
CD1B	157.056	28.177	134.443	47.9801	0	0	0	4.54718
ANTXR1	172.674	146.364	179.541	164.005	1.21278	0	5.55311	1.13679
STUM	85.0357	9.39232	86.7922	11.3407	0	0	2.22124	0
TNFSF18	70.2846	41.4828	74.8795	125.621	1.21278	1.21535	1.11062	0
CD52	741.025	637.112	1137.66	642.933	13.3405	3.64605	12.2168	4.54718
ADORA3	234.282	362.387	230.595	411.756	3.63833	0	3.33186	4.54718
VSIG4	4470.45	5706.62	10841.4	7035.62	63.0643	61.9829	54.4204	56.8397
NEGR1	14.7511	39.1347	24.6762	27.9157	0	0	0	0
COLEC12	780.072	503.272	656.898	368.138	7.27665	4.8614	0	5.68397
CNGA1	104.125	12.5231	72.3268	50.5971	0	0	0	0
TREM2	4926.86	1899.6	4587.22	2897.12	12.1278	8.50745	17.7699	11.3679
KCNJ5	528.436	83.7482	635.625	127.365	2.42555	0	1.11062	1.13679
GPR34	717.597	1719.58	993.856	1812.77	9.7022	0	3.33186	4.54718
SELENOP	94.5805	58.702	216.13	84.6194	1.21278	0	0	0
DHRS9	1074.23	625.372	1623.52	754.595	7.27665	0	3.33186	0
MRC2	1829.13	2209.54	1484.83	2173.93	9.7022	2.4307	1.11062	5.68397
PALD1	667.27	1833.07	684.978	1503.96	2.42555	4.8614	2.22124	1.13679
CD1E	431.252	188.629	393.968	199.771	0	0	0	2.27359
CLEC10A	8508.77	14743.6	13550.6	11734.2	16.9789	18.2303	6.66373	27.2831
FFAR4	152.717	207.414	114.872	278.284	0	0	0	0
FCN1	47125.4	75497	52970.5	57677.3	69.1282	24.307	25.5443	63.6605
ARNT2	19.0896	3.13077	5.10542	6.97892	9641.56	6826.62	5377.63	5739.68
SOX5	2.60313	0.782693	3.40361	0.872365	848.943	1177.67	1050.65	1023.11
HEY1	0.867711	1.56539	1.70181	9.59601	880.475	1115.69	1618.18	447.897
NKX3-1	0	0.782693	3.40361	1.74473	445.089	471.556	260.996	458.128
INSM1	3.47084	0	0	0	180.704	250.362	279.877	160.288
HMGA2	0.867711	0.782693	0	0	107.937	144.627	37.7611	67.0709
GLIS3	38.1793	28.9597	13.6145	28.788	2634.15	2139.02	2561.09	1233.42
MSC	122.347	54.7885	35.738	75.0234	6061.45	5698.78	6283.89	3541.11
TEAD3	1.73542	1.56539	0	0	49.7238	36.4605	49.978	30.6934
SNAI1	36.4439	25.0462	5.10542	40.1288	1246.73	997.803	819.638	553.619
ANKRD1	0.867711	3.91347	0	2.61709	65.4899	42.5373	62.1948	46.6086
ETV7	0.867711	5.47885	5.10542	5.23419	147.959	77.7824	131.053	40.9246
RAI14	73.7554	17.2193	34.8871	35.7669	874.411	974.711	839.63	1110.65
ARNTL2	105.861	79.052	102.959	119.514	2078.7	2625.16	2642.17	1790.45
MEIS3	5.20627	2.34808	0	2.61709	73.9793	46.1833	32.208	63.6605
SMARCA1	3.47084	3.13077	2.55271	1.74473	88.5326	35.2452	47.7567	56.8397
TLE1	46.8564	28.9597	28.0798	37.5117	675.516	577.291	758.554	618.416
EBF1	29.5022	10.9577	29.7816	3.48946	437.812	288.038	193.248	366.048
MAPK11	13.8834	7.82693	9.35994	6.10655	177.065	128.827	132.164	187.571
NUPR1	104.993	55.5712	114.872	88.9812	3.63833	9.7228	5.55311	1.13679
APEX1	1769.26	2234.59	1965.59	2394.64	128.554	117.889	117.726	86.3964
CEBPA	1758.85	1847.94	2003.03	2067.5	77.6176	81.4285	82.186	63.6605
PPARGC1B	831.267	825.742	822.824	793.852	12.1278	21.8763	39.9824	15.9151
DTX1	259.446	192.543	246.762	258.22	14.5533	0	4.44248	4.54718
ZBTB7C	73.7554	11.7404	16.1672	14.8302	1.21278	1.21535	0	0
HR	85.0357	17.2193	79.985	40.1288	0	0	2.22124	0
ATIC	784.411	597.195	656.047	656.018	61.8515	31.5991	52.1992	23.8727
ZNF365	14.7511	0	0.850904	0	247.406	82.6438	27.7655	78.4388
MMP10	0	0	0	5.23419	24.2555	68.0596	0	231.906
SHROOM3	2.60313	1.56539	0	0	33.9577	1.21535	7.77435	32.967
FAM216B	11.2802	0	0	0.872365	129.767	41.3219	13.3275	23.8727
MMP7	106.728	0	4.25452	0.872365	810.134	354.882	580.855	938.992
CYP4F11	4.33856	0	0	3.48946	52.1493	26.7377	0	79.5756
LOC107984450	0	2.34808	0	4.36182	157.661	0	0	152.33
CST3	13430.4	21559.3	16982.3	14893	1611.78	1407.38	1407.16	1189.09
ADK	2495.54	1768.89	2210.65	2577.84	145.533	68.0596	193.248	186.434
LINC01215	28.6345	14.8712	20.4217	8.72365	234.066	210.256	262.107	306.934
NME1	96.3159	68.0943	74.0286	88.1088	13.3405	1.21535	3.33186	3.41038
MDK	1.73542	4.69616	6.80723	7.85128	87.3198	115.458	66.6373	51.1557
FBXO39	0.867711	6.26155	5.95633	2.61709	67.9154	65.6289	66.6373	29.5567
AMOTL1	51.195	46.9616	85.0904	32.2775	10.915	2.4307	1.11062	1.13679
LOC283194	18.2219	31.3077	43.3961	20.9368	1.21278	0	6.66373	0
RNU1-1	26.0313	46.1789	22.9744	52.3419	8.48943	1.21535	0	1.13679
MUCL1	0	0	0	0	3102.28	2221.66	2759.89	2731.72
MMP1	0.867711	0	0	1.74473	2060.51	8258.31	103.288	23948.8
FAM124A	0.867711	0	0	0	3521.9	1922.68	848.515	4067.45
SERPINB7	0	0	0	0.872365	1769.44	1604.26	1005.11	3484.27
CXCL5	20.8251	8.60963	9.35994	19.192	61583.5	65495.2	17772.2	125947
MT1M	0	0	0	0	318.96	1531.34	259.885	522.925
GGT5	0.867711	2.34808	1.70181	0	4464.23	3780.95	2310.09	7629.03
IL36G	0	0	0	0	583.345	543.262	374.279	737.78
GCKR	0	0	0	1.74473	1973.19	1386.71	1222.79	1372.11
SERPINB4	0	0	0	0	184.342	306.268	16.6593	1140.2
NDP	0	0	0	0.872365	480.259	979.572	726.346	234.18
ACOD1	6.07398	0.782693	0	5.23419	8460.32	8977.79	3721.69	3409.25
CCL19	0	0	0	2.61709	2207.25	717.057	1601.52	669.572
TNIP3	18.2219	12.5231	5.10542	25.2986	23350.8	26453.3	19388.1	29329.3
MT1L	0	0	0	0	80.0432	593.091	14.4381	152.33
C1QTNF1	1.73542	2.34808	0.850904	11.3407	6060.24	5311.08	4432.49	5161.05
CSF3	0	3.13077	1.70181	0	2516.51	928.528	640.828	2066.69
IL6	4.33856	0.782693	1.70181	1.74473	2598.98	1905.67	465.35	5560.06
CCM2L	0	0.782693	0	2.61709	764.048	1167.95	1276.1	911.709
C2CD4A	0	0	0	0	220.725	120.32	245.447	133.005
CXCL1	37.3116	39.1347	48.5015	73.2786	49271.4	34774.8	15788.6	79454
CEMIP	38.1793	43.0481	58.7124	73.2786	77982.7	32752.5	24444.8	39470.6
PPBP	2.60313	3.13077	2.55271	3.48946	2104.17	1723.37	273.213	4815.46
HS3ST3A1	0	0.782693	0	0	121.278	324.499	166.593	113.679
LOC101927888	0	0	0	0	32.7449	133.689	128.832	137.552
C2CD4B	0.867711	0	0	0	269.236	126.396	162.151	131.868
IGFN1	4.33856	0	0	0	1309.8	433.88	499.78	630.921
INHBA	18.2219	0	0.850904	6.10655	4586.72	2509.7	1096.18	6205.76
IL1B	537.981	788.955	273.14	1038.99	342194	343328	179720	490743
IDO1	80.6971	28.9597	36.5889	32.2775	21260	24975.4	28827.3	9805.99
C11orf96	0.867711	0	0.850904	0	173.427	144.627	339.85	75.0284
LINC01093	1.73542	0.782693	2.55271	3.48946	965.369	921.236	777.435	949.223
LAMC2	0	0	0	0	73.9793	65.6289	29.9868	93.2171
TRGJP2	0	0	0	0	47.2982	32.8145	49.978	122.774
NWD2	0	0	0	0	42.4471	116.674	28.8762	61.3869
EBI3	15.6188	5.47885	14.4654	13.9578	5573.92	4206.33	3707.25	6006.82
PRSS22	0.867711	0.782693	0	0	201.321	54.6908	192.137	185.297
LOC100506178	0	0.782693	0	0	72.7665	91.1513	29.9868	168.246
TFPI2	1.73542	1.56539	0	0	358.981	206.61	7.77435	566.124
BMP10	0	0	0	0	64.2771	32.8145	79.9647	34.1038
LRRC77P	0	0	0	0	61.8515	35.2452	32.208	81.8492
MT1H	1.73542	4.69616	3.40361	0.872365	271.662	2599.63	258.775	474.043
CXCL13	1.73542	0	2.55271	2.61709	959.305	229.701	918.484	122.774
ORM1	0.867711	3.13077	0	0.872365	447.514	422.942	457.576	305.798
LUM	0	0	0	0	42.4471	31.5991	54.4204	67.0709
LOC101929538	0	0	0	0	47.2982	49.8294	48.8673	43.1982
HTRA3	2.60313	7.04424	1.70181	1.74473	757.985	1250.6	826.302	778.704
STRIP2	10.4125	6.26155	8.50904	0	1917.4	1479.08	1437.14	1494.88
SH3PXD2B	144.908	46.9616	33.1852	135.217	22661.9	22813.3	18040.9	24142.1
CSPG4BP	0	0	1.70181	0	103.086	120.32	128.832	48.8822
HS3ST3B1	26.0313	61.0501	18.7199	56.7037	7234.2	12687	8718.38	9261.46
MMP12	0	0	0	0	29.1066	10.9382	3.33186	100.038
CLU	9.54482	15.6539	4.25452	9.59601	1098.77	2650.68	4326.98	959.454
DDAH1	0.867711	0	0	0	67.9154	49.8294	38.8717	76.1652
SERPINB2	77.2263	112.708	82.5377	248.624	34829.7	15234.4	2170.15	62497.5
CXCL6	0.867711	0	4.25452	0	274.087	192.025	54.4204	564.987
RN7SL236P	0.867711	0	0	0	65.4899	61.9829	41.093	47.7454
PI3	26.899	24.2635	50.2033	21.8091	6624.18	3151.4	6047.33	10164.1
PTGS2	108.464	176.106	82.5377	150.919	19306.2	27632.2	15404.3	45314.9
SAMSN1-AS1	0	1.56539	0.850904	0	154.022	108.166	171.036	76.1652
MYH11	0.867711	0	0	0.872365	48.511	41.3219	113.283	131.868
RASEF	0	0	0	0	25.4683	4.8614	14.4381	69.3445
SOCS3	310.641	345.95	155.715	325.392	58152.6	50457.7	40132.3	56162.2
TRGJP1	0.867711	0	0	0	49.7238	42.5373	25.5443	50.019
ABHD17C	14.7511	28.9597	28.0798	21.8091	5138.53	2736.97	3984.91	3026.15
CXCL8	1273.8	731.818	1029.59	1428.93	211005	135627	66231.9	294412
JCAD	0.867711	0	0	0	81.2559	21.8763	22.2124	35.2406
IL1A	32.1053	62.6155	14.4654	61.9379	4951.76	7693.17	2843.19	11028
HPN-AS1	0.867711	0	1.70181	0.872365	115.214	162.857	131.053	105.722
CYP27B1	39.9147	15.6539	11.0617	27.0433	5103.36	3646.05	3539.55	1971.2
MT1G	54.6658	26.6116	9.35994	2.61709	1473.52	9363.06	959.577	2332.7
MT1F	34.7084	14.8712	8.50904	8.72365	1804.61	4184.45	1991.34	2106.48
ADAMTS14	19.0896	14.8712	13.6145	15.7026	2793.02	2282.43	2269	2093.98
WNT5A	25.1636	24.2635	1.70181	44.4906	3819.03	3609.59	2834.31	3884.43
IL24	32.973	6.26155	13.6145	43.6182	3401.83	1690.55	327.633	8558.93
MYO1B	6.94169	0	3.40361	2.61709	350.492	506.801	347.624	625.237
MIR210HG	0.867711	0	0.850904	0	54.5749	7.2921	152.155	29.5567
LAD1	21.6928	3.91347	4.25452	6.97892	1758.52	963.773	1655.94	782.115
RFX8	3.47084	1.56539	0.850904	1.74473	506.94	121.535	55.5311	384.237
LINC01993	0	0	0	0	15.7661	23.0917	24.4337	22.7359
MIR137HG	0	0	0	0	21.83	25.5224	11.1062	27.2831
GXYLT2	0	0	0	1.74473	27.8938	53.4754	114.394	26.1463
TNFAIP6	64.2106	49.3097	62.9669	100.322	5173.7	7384.47	12412.3	10915.5
NNMT	0	0	0	0	26.6811	17.0149	27.7655	7.95756
CGA	0	0	0	0	24.2555	13.3689	12.2168	28.4199
C6orf223	0.867711	2.34808	0	5.23419	288.641	104.52	587.519	72.7548
ERFE	0	0	0	1.74473	60.6388	19.4456	9.99559	120.5
IL36RN	2.60313	0	0	0	128.554	78.9978	52.1992	44.335
RNU1-72P	0	0	0	0	29.1066	12.1535	14.4381	18.1887
DUSP4	78.9617	24.2635	50.2033	47.1077	8645.88	4481	2932.04	7415.31
TBX3	2.60313	7.04424	0	0	675.516	309.914	3.33186	111.406
PRR16	3.47084	3.13077	2.55271	6.10655	409.918	470.341	390.939	430.845
RN7SL124P	0	0	0	0.872365	9.7022	26.7377	36.6505	40.9246
CALD1	2.60313	0	0	1.74473	157.661	185.949	58.8629	68.2077
WTAPP1	0	0	0	0	6.06388	13.3689	0	48.8822
PPP1R17	1.73542	1.56539	0	1.74473	139.469	61.9829	194.359	139.826
LRRC31	0	0	0	0	26.6811	9.7228	13.3275	15.9151
LOC101927040	0	0	0	0	29.1066	24.307	8.88497	1.13679
MT2A	193.5	141.668	119.127	60.1932	6962.54	27770.8	6663.73	10393.7
LOC100129844	5.20627	3.91347	3.40361	1.74473	318.96	429.019	372.058	284.199
CCDC184	0	0	0	0	21.83	20.661	5.55311	12.5047
FGF13	0	0	0	0.872365	23.0427	31.5991	24.4337	19.3255
BAALC-AS2	3.47084	0	1.70181	1.74473	257.108	127.612	126.611	103.448
MT1E	31.2376	22.6981	16.1672	6.10655	913.22	3432.15	1182.81	1385.75
DUSP5	52.0627	42.2654	45.9488	40.1288	4556.4	3405.41	3211.92	5131.49
ANXA3	2.60313	0.782693	3.40361	3.48946	186.767	331.791	129.943	261.463
LINC02454	0	0	0	0	2.42555	27.9531	8.88497	15.9151
DAZL	0	0	0	0	33.9577	9.7228	0	11.3679
ANXA8L1	0	0	0	0	26.6811	1.21535	15.5487	11.3679
INHBA-AS1	0	0	0	0	13.3405	10.9382	2.22124	27.2831
REM1	0	0	0	1.74473	72.7665	41.3219	21.1018	11.3679
LINC01531	0.867711	1.56539	0.850904	0	69.1282	52.2601	97.7347	69.3445
B4GALNT1	0	0	0	0.872365	32.7449	9.7228	3.33186	42.0614
RNU6-1128P	0	0.782693	0	0	23.0427	17.0149	22.2124	23.8727
CCL20	19.0896	4.69616	0.850904	2.61709	409.918	583.368	179.921	1101.55
SPATC1	17.3542	11.7404	5.10542	7.85128	647.622	887.206	1548.21	350.133
LINC01615	0	0	0	0	32.7449	3.64605	0	13.6415
ETV3L	3.47084	14.0885	7.65813	9.59601	551.813	820.361	959.577	410.383
TRGC1	29.5022	8.60963	19.5708	9.59601	1885.87	838.592	767.439	1648.35
SLPI	1.73542	0.782693	5.95633	0.872365	163.725	94.7973	174.368	235.316
LOC101927811	4.33856	0.782693	0.850904	0	146.746	106.951	81.0753	79.5756
NDP-AS1	0	0.782693	0	0	8.48943	36.4605	24.4337	2.27359
RHOH	59.8721	30.525	46.7997	25.2986	2930.07	2716.31	1816.98	3696.86
LOC440896	6.07398	3.13077	2.55271	2.61709	436.599	82.6438	300.978	159.151
NAMPTP1	315.847	250.462	296.965	287.008	21838.4	19518.5	16318.4	20528.2
COL1A2	0.867711	0	0	0	20.6172	21.8763	8.88497	18.1887
PLAC8	50.3272	160.452	104.661	96.8325	4509.1	10065.5	8399.63	4989.39
RPS2P13	0	0	0	0	9.7022	10.9382	13.3275	7.95756
LINC00520	6.94169	1.56539	1.70181	0	374.748	119.104	85.5178	102.311
ANKRD22	21.6928	36.7866	5.95633	40.1288	2162.38	2035.71	1276.1	1494.88
NAMPT	2178.82	2133.62	2424.22	2644.14	160749	143413	123221	193195
ANKRD18DP	0	0	0	0	18.1916	15.7996	1.11062	5.68397
RTL3	0	0	0	0	10.915	13.3689	9.99559	5.68397
G0S2	52.0627	49.3097	49.3524	51.4695	3780.22	4045.9	2635.5	2349.75
LINC01537	9.54482	0.782693	0.850904	0	366.258	86.2899	41.093	200.076
LIPM	0	0	0	0	7.27665	12.1535	9.99559	9.09436
LIMK2	356.629	401.522	365.038	332.371	24033.6	22003.9	19160.4	24662.8
IDO2	14.7511	7.82693	3.40361	4.36182	358.981	552.984	786.32	143.236
FRMD7	0	0	0	0	7.27665	10.9382	12.2168	6.82077
AK4	47.7241	12.5231	18.7199	24.4262	1352.24	1842.47	1575.97	1398.26
LOC100288175	38.1793	28.177	21.2726	21.8091	1864.04	1475.44	974.015	2230.39
FJX1	13.8834	4.69616	5.95633	8.72365	583.345	500.724	363.173	521.789
HIF1A-AS1	0	1.56539	0	0	23.0427	17.0149	37.7611	21.5991
NR5A2	0	0	0	0	1.21278	21.8763	7.77435	5.68397
SPACA6P-AS	0.867711	0	0.850904	1.74473	41.2344	69.275	51.0886	32.967
SCG5	0.867711	0	0	0	14.5533	8.50745	3.33186	31.8302
LOC100419170	135.363	82.9655	76.5813	82.8746	7817.55	8265.6	1655.94	3661.61
DCN	0	0	0	0	12.1278	6.07675	9.99559	6.82077
HMSD	2.60313	0	0.850904	0	80.0432	26.7377	34.4293	48.8822
BHLHE22	0	0	0	0	2.42555	6.07675	19.9912	5.68397
CASP5	19.9574	64.1809	15.3163	36.6393	1881.01	2188.85	1337.19	2053.05
GBP1P1	1.73542	3.13077	5.95633	0	127.341	147.057	280.987	31.8302
GDA	0	0	0	0	7.27665	9.7228	2.22124	13.6415
SLC24A3-AS1	0.867711	0	0	0	15.7661	10.9382	15.5487	11.3679
GAGE2B	0	0	0	0	6.06388	3.64605	6.66373	15.9151
LINC02389	0	0	0	0	14.5533	6.07675	6.66373	4.54718
RNU6-403P	0	0	0	0	10.915	8.50745	4.44248	7.95756
RNA5SP481	0	0	0	0	2.42555	15.7996	7.77435	5.68397
LINC02541	10.4125	9.39232	7.65813	6.97892	441.45	441.172	580.855	293.293
LOC101928674	2.60313	5.47885	6.80723	6.10655	390.514	283.177	157.708	239.864
CAVIN4	2.60313	0	3.40361	4.36182	179.491	102.089	103.288	126.184
TGM2	535.378	84.5309	161.672	123.003	11962.8	11787.7	10938.5	10685.9
SYNPO2	5.20627	6.26155	3.40361	3.48946	156.448	363.39	336.518	55.7029
LINC02202	0	0	0	0	14.5533	4.8614	4.44248	6.82077
LINC00298	1.73542	0.782693	0	0	32.7449	38.8912	38.8717	13.6415
HES4	2.60313	4.69616	2.55271	0.872365	161.299	145.842	119.947	103.448
CHI3L2	28.6345	18.7846	26.378	19.192	795.581	910.297	994.006	1789.31
MAP1LC3A	62.4752	28.177	38.2907	67.1721	2290.93	2348.06	3259.67	1496.02
PLCB4	1.73542	3.13077	0.850904	0	97.022	60.7675	106.62	11.3679
CGB5	0	0	0	0	4.8511	6.07675	5.55311	12.5047
SERPINB9	705.449	1392.41	705.399	1013.69	41382.3	54650.7	36342.9	45751.4
SLED1	0	0	0	0	3.63833	14.5842	3.33186	6.82077
CTSL	3657.4	1994.3	2162.15	2246.34	175919	98856.6	40170.1	143886
CRACD	3.47084	2.34808	6.80723	3.48946	179.491	172.58	273.213	105.722
LOC100419654	0	0	0.850904	0	14.5533	7.2921	15.5487	9.09436
NPM1P52	0	0	0	0	6.06388	9.7228	5.55311	6.82077
KRT8P31	0	0	0	0	9.7022	2.4307	6.66373	9.09436
CXCL3	212.589	137.754	144.654	182.324	10021.2	6190.99	2176.82	12097.8
MROCKI	4.33856	4.69616	2.55271	6.10655	220.725	154.349	263.217	148.92
TBX20	0	0	0	0	4.8511	1.21535	14.4381	6.82077
FGF2	0.867711	3.91347	0	0	37.596	88.7206	42.2036	52.2925
GCH1	187.426	197.239	168.479	150.919	7291.21	7823.21	7637.74	8416.83
BAALC	10.4125	11.7404	18.7199	13.0855	895.028	676.95	376.501	399.015
THCAT158	0.867711	0	0.850904	1.74473	60.6388	15.7996	2.22124	67.0709
GLIS3-AS1	0	0	0	0	8.48943	12.1535	2.22124	3.41038
LINC02154	8.67711	3.13077	0	0.872365	194.044	142.196	122.168	72.7548
UPB1	6.07398	5.47885	2.55271	18.3197	349.279	273.454	348.735	371.732
CFB	0	0	0	0	9.7022	7.2921	7.77435	1.13679
C8B	0	0	0	0	4.8511	8.50745	1.11062	11.3679
STAC	30.3699	10.175	11.0617	3.48946	675.516	489.786	93.2922	971.959
LINC02345	29.5022	8.60963	4.25452	1.74473	682.792	525.031	68.8585	503.6
IL36B	1.73542	0	0	0.872365	26.6811	24.307	39.9824	11.3679
CGB8	0	0	0	0	13.3405	4.8614	3.33186	3.41038
SYN1	4.33856	4.69616	1.70181	0.872365	183.129	78.9978	88.8497	117.09
DYRK3	28.6345	9.39232	11.0617	32.2775	1095.14	724.349	259.885	1111.78
LINC01607	0.867711	0	0	0	14.5533	10.9382	9.99559	4.54718
MIR4645	0.867711	0	1.70181	0.872365	24.2555	21.8763	54.4204	29.5567
PNPLA1	8.67711	7.82693	3.40361	17.4473	397.79	222.409	206.576	607.048
LAMA3	0	0	3.40361	2.61709	78.8304	65.6289	57.7523	25.0095
PPP4R4	0	0	0	1.74473	20.6172	4.8614	23.323	14.7783
SLCO4A1-AS1	1.73542	0	0.850904	1.74473	44.8727	42.5373	11.1062	60.2501
ABTB2	33.8407	50.8751	34.0361	30.5328	1285.54	1311.36	1759.22	1244.79
C11orf91	0	0	0	0	2.42555	4.8614	7.77435	7.95756
LINC00189	8.67711	3.91347	5.95633	4.36182	240.13	261.3	193.248	151.194
TRGC2	27.7668	10.9577	7.65813	10.4684	548.174	363.39	342.071	841.228
ADORA2A-AS1	7.8094	7.82693	3.40361	5.23419	265.598	260.085	175.478	197.802
CCL23	1.73542	0	3.40361	6.97892	80.0432	149.488	122.168	85.2596
MSANTD3	78.094	52.4405	69.7741	64.555	3215.07	2241.11	1868.06	2383.86
RPS20P20	1.73542	0.782693	0	0.872365	27.8938	51.0447	26.6549	18.1887
MSC-AS1	72.8877	28.9597	12.7636	26.1709	1166.69	1390.36	1414.93	1145.89
LINC02384	13.0157	6.26155	9.35994	2.61709	297.13	269.808	495.337	69.3445
ZNF462	3.47084	2.34808	4.25452	0	76.4048	94.7973	89.9603	102.311
PFKFB3	1679.02	1618.61	1894.11	1428.93	69563.6	53008.7	52631.2	62353.2
CSF2	0	0	0.850904	0	12.1278	9.7228	1.11062	13.6415
CILP2	0	0	0.850904	0.872365	36.3833	3.64605	3.33186	17.0519
RRAD	7.8094	3.91347	0	4.36182	128.554	173.795	223.235	44.335
SOCS1	49.4595	89.227	43.3961	61.0655	2127.21	2179.12	1637.06	2628.27
TREML3P	28.6345	1.56539	3.40361	9.59601	709.474	238.209	182.142	376.279
TFPI	27.7668	7.82693	20.4217	23.5538	1035.71	489.786	543.094	685.487
TNNT2	7.8094	0.782693	0.850904	1.74473	139.469	65.6289	127.721	51.1557
OSM	90.2419	64.9636	45.9488	148.302	4171.95	2513.34	2201.25	3119.36
EHD1	646.445	759.995	416.092	648.167	23070.6	20249	12345.7	29186.1
BRI3P2	0	0	0	0	7.27665	6.07675	3.33186	4.54718
LOC100129573	0	0	0	0	2.42555	7.2921	6.66373	4.54718
MTCYBP23	0	0	0	0	4.8511	3.64605	4.44248	7.95756
LINC00504	5.20627	0.782693	2.55271	2.61709	144.32	110.597	78.8541	38.651
GNG11	5.20627	2.34808	3.40361	5.23419	236.491	75.3517	8.88497	220.538
FAM20A	178.748	125.231	302.922	159.643	4659.48	5642.87	9955.61	5128.08
RNU6ATAC9P	0	0	0	0.872365	9.7022	7.2921	9.99559	6.82077
HPCA	0.867711	0.782693	0	0	7.27665	17.0149	9.99559	20.4623
MAMLD1	20.8251	6.26155	22.1235	16.5749	594.26	371.897	407.598	754.831
RIPOR3	23.4282	7.04424	17.869	18.3197	494.812	542.046	689.696	406.972
SOD2	14431.8	11849.2	8222.28	12406.8	385455	385677	357498	382719
C1R	3.47084	0.782693	1.70181	1.74473	59.426	70.4903	79.9647	34.1038
LINC00477	0	0	0	0	6.06388	3.64605	2.22124	7.95756
KU-MEL-3	0	0	0	0	6.06388	2.4307	6.66373	4.54718
NOS1AP	0	0	0.850904	0	12.1278	3.64605	13.3275	3.41038
DNAI3	3.47084	1.56539	0	4.36182	72.7665	85.0745	77.7435	56.8397
BCL2L14	0.867711	0	0	1.74473	14.5533	24.307	35.5399	4.54718
RGS16	14.7511	10.175	11.0617	8.72365	384.45	458.187	256.554	277.378
RNU6-275P	0	0	0.850904	0	6.06388	8.50745	13.3275	3.41038
LOC644135	2.60313	3.91347	2.55271	0.872365	78.8304	80.2131	64.416	81.8492
SERPINA6	0	0	0	0	4.8511	2.4307	4.44248	6.82077
LINC01482	1.73542	0	0	2.61709	12.1278	21.8763	51.0886	40.9246
ADAMDEC1	1200.91	1225.7	753.901	814.789	28545.1	25725.3	37594.5	26769.2
LAMC1-AS1	0.867711	0	0	0	9.7022	6.07675	11.1062	3.41038
LOC100421028	0.867711	0	0	0	6.06388	8.50745	8.88497	6.82077
SLC25A37	1281.61	2107.79	2288.08	2689.5	54343.2	61207.5	73061.1	58326.6
SMTNL2	0	0	2.55271	0	32.7449	9.7228	3.33186	28.4199
WASF3	1.73542	0	0	0	21.83	7.2921	5.55311	14.7783
MT1X	83.3003	85.3136	44.247	45.363	984.774	4188.1	1011.78	1345.96
RHOV	0	0	0	1.74473	10.915	8.50745	4.44248	25.0095
FERMT2	20.8251	16.4366	34.0361	27.0433	950.816	630.767	349.846	906.025
DDIT4	52.9304	67.3116	51.0542	101.194	2009.57	1887.44	2397.83	1440.32
CGNL1	1.73542	0	0	0	12.1278	12.1535	8.88497	14.7783
EBF4	3.47084	2.34808	0.850904	5.23419	118.852	37.6759	125.5	53.4293
RIPOR2	326.259	223.85	236.551	152.664	4560.04	7965.41	5956.26	7962.11
C1orf21	137.966	47.7443	64.6687	52.3419	2316.4	2222.88	2013.56	1917.77
CFAP161	1.73542	0	2.55271	1.74473	63.0643	19.4456	26.6549	55.7029
TEKT1	0	0	0.850904	0	10.915	7.2921	6.66373	3.41038
MIR645	1.73542	0	1.70181	0.872365	21.83	30.3838	49.978	13.6415
MGC12916	7.8094	14.8712	4.25452	11.3407	134.618	421.727	207.686	279.651
MTCO1P4	0	0	2.55271	0	31.5322	17.0149	9.99559	10.2311
LOC100128059	16.4865	19.5673	14.4654	8.72365	459.642	493.432	388.717	269.42
DUSP1	682.021	647.287	525.859	687.423	20226.7	17126.7	14235.9	16947.3
GLI3	7.8094	1.56539	2.55271	0	158.874	37.6759	2.22124	121.637
JAK3	460.755	585.455	479.91	327.137	11573.5	12356.5	15341	10323.2
CMPK2	191.764	234.808	251.017	217.219	9506.95	4549.06	3773.89	6067.07
CD300H	26.899	41.4828	22.9744	60.1932	962.944	855.607	1671.48	553.619
TSPY26P	9.54482	1.56539	2.55271	1.74473	92.1709	106.951	107.73	94.3539
TRAF3IP2	115.406	118.969	91.8976	100.322	2904.6	2784.37	2448.92	3003.41
FBXO2	2.60313	3.13077	0.850904	0.872365	52.1493	34.0298	43.3142	65.9341
GBA3	0	1.56539	0	0.872365	31.5322	20.661	2.22124	10.2311
DNAAF1	13.0157	14.0885	11.0617	5.23419	196.47	508.016	385.386	30.6934
RUBCNL	338.407	277.073	416.943	278.284	8883.58	7423.36	9697.94	7294.81
MTND1P5	0	0	0.850904	0	9.7022	4.8614	4.44248	6.82077
LINC00487	1.73542	0.782693	0	0.872365	49.7238	25.5224	7.77435	2.27359
SRSF12	12.148	8.60963	7.65813	4.36182	180.704	205.394	306.531	119.363
IL12B	2.60313	0	2.55271	0.872365	37.596	17.0149	3.33186	87.5332
GCNT4	39.047	6.26155	16.1672	8.72365	805.283	224.84	469.793	201.213
BMP6	18.2219	7.82693	39.9925	24.4262	650.048	517.739	277.655	742.327
RSAD2	177.881	226.981	291.86	200.644	11129.6	4217.27	3427.38	2939.75
SOCS2	8.67711	18.0019	6.80723	21.8091	534.834	229.701	199.912	374.005
PAPLN	240.356	148.712	230.595	150.919	5787.36	3723.83	3572.87	5480.49
DPYS	1.73542	0.782693	1.70181	0	33.9577	27.9531	18.8806	20.4623
SCG3	4.33856	3.13077	10.2108	1.74473	186.767	34.0298	214.35	29.5567
ADM	218.663	136.971	110.617	168.366	4496.97	3405.41	2596.63	4651.76
PCOLCE2	1.73542	0	0.850904	2.61709	31.5322	34.0298	49.978	4.54718
LOC100507403	53.7981	9.39232	26.378	12.2131	999.327	420.511	195.469	727.548
TMOD1	3.47084	3.91347	2.55271	7.85128	54.5749	91.1513	74.4116	186.434
C1S	13.8834	14.8712	7.65813	11.3407	271.662	283.177	416.483	122.774
CTNND2	3.47084	0	0	0	24.2555	25.5224	18.8806	9.09436
PLEKHS1	3.47084	0	0	1.74473	40.0216	32.8145	7.77435	36.3774
NEURL3	0	3.13077	5.95633	1.74473	94.5965	41.3219	86.6285	26.1463
SLC7A11-AS1	7.8094	4.69616	4.25452	6.97892	174.64	111.812	108.841	134.142
AK8	8.67711	0.782693	0	0.872365	93.3837	24.307	51.0886	59.1133
RASGRP1	80.6971	62.6155	55.3087	34.8946	1206.71	1195.9	1966.91	819.629
MIR146B	0.867711	0.782693	1.70181	0.872365	16.9789	19.4456	12.2168	44.335
LINC02257	0.867711	1.56539	0.850904	1.74473	26.6811	24.307	23.323	36.3774
GADD45A	45.9887	58.702	34.0361	56.7037	1750.03	868.975	623.059	1009.47
RNU2-6P	3.47084	2.34808	0	0	36.3833	30.3838	37.7611	22.7359
RPL7P39	0	1.56539	0	0	6.06388	12.1535	11.1062	6.82077
CCL2	712.391	849.222	582.869	1381.83	22515.2	11479	1713.69	40380.1
ARMC12	0	0.782693	1.70181	2.61709	14.5533	32.8145	34.4293	27.2831
PRECSIT	12.148	1.56539	6.80723	5.23419	177.065	165.288	111.062	95.4907
MMP9	2354.1	874.269	393.968	675.21	30899.1	14427.4	10014.5	35502.1
IL10	280.271	207.414	254.42	250.369	7875.76	4679.1	2010.22	6159.15
RNA5SP207	1.73542	0	0	0	12.1278	9.7228	6.66373	6.82077
LINC02733	0.867711	0	6.80723	0	53.3621	31.5991	45.5355	28.4199
MAP3K5-AS1	1.73542	1.56539	4.25452	0	37.596	34.0298	18.8806	67.0709
PDGFA	47.7241	14.8712	19.5708	27.0433	1032.07	539.616	58.8629	627.511
LOC101929705	0.867711	3.91347	0	0.872365	13.3405	15.7996	77.7435	11.3679
VCAN-AS1	0.867711	0	0.850904	1.74473	16.9789	20.661	24.4337	6.82077
AFF2	6.07398	6.26155	12.7636	6.10655	174.64	176.226	133.275	148.92
EHD2	3.47084	2.34808	1.70181	1.74473	41.2344	87.5052	21.1018	32.967
LCN2	6.07398	3.91347	0.850904	7.85128	132.193	43.7526	68.8585	120.5
F5	24.2959	12.5231	20.4217	12.2131	452.365	382.835	274.323	217.128
IRAK2	448.607	231.677	221.235	418.735	6857.03	6639.46	5492.02	6264.87
ARL2-SNX15	0.867711	0	0	1.74473	8.48943	7.2921	19.9912	12.5047
IL37	0	0	0.850904	1.74473	15.7661	15.7996	2.22124	14.7783
HECW2	8.67711	6.26155	7.65813	5.23419	140.682	69.275	155.487	153.467
KANK1	52.0627	29.7423	57.8615	184.941	1769.44	1735.52	975.125	1478.97
SPSB1	57.2689	28.9597	42.5452	38.384	835.602	710.98	373.169	1142.48
PTGR1	143.172	126.014	127.636	170.983	2913.09	2129.29	1463.8	3868.51
INSL3	2.60313	0.782693	8.50904	5.23419	63.0643	75.3517	113.283	57.9765
GFAP	3.47084	0	1.70181	0	31.5322	13.3689	12.2168	35.2406
CRYM	2.60313	0	0	1.74473	33.9577	10.9382	13.3275	18.1887
WNT5B	20.8251	25.0462	20.4217	18.3197	414.769	390.127	457.576	255.779
MN1	43.3856	97.8367	95.3012	94.2154	1066.03	1408.59	2087.97	1252.75
LINC02528	0	1.56539	0	2.61709	30.3194	9.7228	28.8762	4.54718
GK5	306.302	295.858	310.58	267.816	3940.31	5563.87	7926.5	3226.22
FSTL1	1.73542	1.56539	2.55271	1.74473	48.511	25.5224	28.8762	28.4199
AMPH	16.4865	10.175	8.50904	9.59601	286.215	176.226	109.952	198.939
IL17C	2.60313	1.56539	0.850904	3.48946	30.3194	52.2601	37.7611	25.0095
TRAF1	747.967	832.786	485.866	881.961	13683.7	14219.6	10823	11896.6
FAM229B	0	1.56539	2.55271	3.48946	19.4044	64.4136	21.1018	25.0095
PLD1	815.648	435.178	670.512	486.779	9838.03	11609	11421.6	8186.06
PLSCR2	1.73542	3.13077	1.70181	3.48946	47.2982	29.1684	55.5311	39.7878
IGF2BP3	8.67711	5.47885	5.10542	2.61709	117.639	81.4285	33.3186	138.689
SNX10	839.944	1164.65	841.544	928.196	13876.6	19604.8	21184	9226.22
NMNAT2	5.20627	8.60963	9.35994	6.10655	95.8092	126.396	138.828	136.415
LAMB3	97.1836	87.6617	39.1416	119.514	1689.4	1673.54	1215.02	1208.41
LOC101927822	7.8094	5.47885	0	2.61709	75.1921	49.8294	66.6373	75.0284
FAM157A	20.8251	19.5673	40.8434	32.2775	584.558	578.507	395.381	327.397
PDE4B	270.726	216.023	292.711	213.729	4655.84	3928.01	4093.75	3787.8
MIR9-1HG	11.2802	19.5673	8.50904	21.8091	242.555	269.808	252.111	239.864
RRN3P4	13.8834	8.60963	4.25452	6.97892	132.193	182.303	134.385	97.7643
FAP	0.867711	0.782693	0	1.74473	9.7022	14.5842	17.7699	12.5047
TBATA	0	0	1.70181	0.872365	8.48943	15.7996	13.3275	3.41038
EDN1	24.2959	20.35	16.1672	13.9578	366.258	182.303	107.73	546.798
CD38	100.654	129.927	142.952	76.7681	1836.14	1819.38	2682.15	907.162
BCL2A1	713.258	271.595	385.459	292.242	6289.45	6780.44	6424.94	7154.98
PTPN13	98.0513	172.193	167.628	124.748	10.915	10.9382	11.1062	2.27359
H3C12	17.3542	17.2193	6.80723	14.8302	1.21278	0	0	2.27359
FGFBP2	17.3542	28.177	12.7636	16.5749	1.21278	0	0	3.41038
SPTBN1	910.229	782.693	496.928	788.618	73.9793	38.8912	32.208	38.651
RRS1	150.982	200.37	154.864	200.644	9.7022	15.7996	7.77435	10.2311
DIRAS1	78.9617	41.4828	67.2214	64.555	7.27665	0	3.33186	4.54718
FUCA1	24096.3	18932.6	1973.25	50947.8	2202.4	813.069	499.78	2231.53
H2AC17	10.4125	23.4808	5.10542	20.0644	2.42555	0	1.11062	0
LOC101928489	18.2219	17.2193	9.35994	14.8302	0	2.4307	0	1.13679
TNNI2	164.865	138.537	98.7048	84.6194	19.4044	3.64605	1.11062	4.54718
H2BC3	9.54482	27.3943	14.4654	48.8524	0	0	0	5.68397
LSP1	13663	8647.2	13152.4	12922.3	1112.11	222.409	907.378	533.157
KHK	83.3003	50.8751	57.0106	54.959	4.8511	6.07675	2.22124	1.13679
QPRT	20.8251	53.2232	17.0181	32.2775	4.8511	0	0	2.27359
ARMH1	52.0627	39.9174	66.3705	47.1077	1.21278	6.07675	3.33186	1.13679
ALDH1B1	137.098	148.712	112.319	121.259	20.6172	3.64605	2.22124	3.41038
LINC02724	33.8407	100.967	60.4142	52.3419	3.63833	4.8614	3.33186	2.27359
GATM	120.612	156.539	118.276	142.195	4.8511	9.7228	8.88497	6.82077
PPAN	87.6388	126.014	125.083	163.132	7.27665	4.8614	7.77435	7.95756
C11orf45	638.635	305.25	523.306	280.901	43.6599	23.0917	17.7699	12.5047
WIPF3	39.047	24.2635	25.5271	20.0644	1.21278	0	4.44248	0
CRYBB1	7.8094	10.175	11.0617	14.8302	0	0	0	2.27359
ASGR1	570.086	835.917	564.149	710.105	36.3833	27.9531	41.093	35.2406
STMN1	286.345	356.125	407.583	504.227	26.6811	13.3689	15.5487	25.0095
BNC2	95.4482	111.925	79.134	121.259	4.8511	3.64605	1.11062	11.3679
PFAS	472.035	552.582	591.378	567.909	50.9366	20.661	21.1018	19.3255
ACOT11	416.501	313.86	433.961	519.057	20.6172	15.7996	21.1018	26.1463
TNFAIP8L3	199.574	127.579	65.5196	291.37	6.06388	8.50745	11.1062	7.95756
LINC02236	19.0896	10.9577	10.2108	6.97892	0	0	2.22124	0
CPED1	744.496	1645.22	1213.39	1431.55	47.2982	71.7057	81.0753	43.1982
C20orf27	552.732	1017.5	621.16	915.11	30.3194	46.1833	29.9868	42.0614
METAP1D	56.4012	56.3539	36.5889	47.1077	4.8511	2.4307	2.22124	0
ADAMTS10	1069.89	1314.92	1392.93	1052.07	65.4899	42.5373	94.4028	21.5991
COL8A2	1437.8	1122.38	849.202	937.792	59.426	60.7675	32.208	48.8822
GFRA2	197.838	500.924	398.223	558.313	35.1705	9.7228	11.1062	20.4623
FGFBP3	9.54482	10.9577	14.4654	16.5749	0	1.21535	1.11062	0
RGL3	57.2689	60.2674	62.9669	77.6405	1.21278	2.4307	5.55311	2.27359
LOC105375624	42.5178	69.6597	43.3961	52.3419	3.63833	2.4307	1.11062	2.27359
PLCB2	6283.96	8808.43	7367.98	7721.3	322.598	250.362	493.116	276.241
LOC105373159	60.7398	68.0943	33.1852	47.1077	3.63833	0	5.55311	0
TSGA10IP	8.67711	22.6981	7.65813	13.9578	0	1.21535	1.11062	0
SCARNA21	29.5022	39.9174	15.3163	48.8524	2.42555	2.4307	1.11062	0
FXN	89.3742	67.3116	87.6431	74.151	0	3.64605	8.88497	1.13679
GAPT	4999.75	10376.2	6052.48	9106.61	306.832	251.578	392.049	381.963
LINC01435	4.33856	6.26155	13.6145	8.72365	0	0	1.11062	0
NT5DC3	41.6501	63.3982	45.9488	68.0444	4.8511	1.21535	0	3.41038
TPSD1	5.20627	5.47885	4.25452	5.23419	0	0	0	0
RPSAP22	5.20627	4.69616	4.25452	6.10655	0	0	0	0
FAM124B	13.0157	21.9154	13.6145	35.7669	1.21278	1.21535	0	1.13679
ANGPTL6	67.6815	79.052	117.425	262.582	9.7022	4.8614	4.44248	2.27359
MROH7	32.1053	28.177	43.3961	42.7459	1.21278	1.21535	3.33186	0
FKBP7	28.6345	24.2635	28.9307	35.7669	1.21278	2.4307	1.11062	0
H3C3	8.67711	14.0885	5.95633	6.97892	0	0	0	1.13679
LINC01374	8.67711	3.91347	5.95633	3.48946	0	0	0	0
DPEP3	32.973	21.9154	53.6069	12.2131	2.42555	1.21535	1.11062	0
ME3	137.098	64.1809	237.402	79.3852	9.7022	3.64605	5.55311	1.13679
RIMBP3C	8.67711	10.9577	8.50904	8.72365	0	0	0	1.13679
H2BC10	22.5605	28.177	10.2108	32.2775	1.21278	1.21535	0	1.13679
APOC1P1	12.148	10.175	8.50904	6.97892	0	1.21535	0	0
LOC101927179	26.0313	43.0481	34.8871	21.8091	0	4.8614	0	0
GGTA1	693.301	563.539	750.497	509.461	43.6599	20.661	14.4381	13.6415
RGMA	65.946	18.7846	17.869	61.0655	2.42555	1.21535	2.22124	0
XPNPEP2	7.8094	3.91347	7.65813	5.23419	0	0	0	0
GALM	1367.51	713.034	1552.05	758.085	46.0855	40.1066	51.0886	15.9151
RBP4	11.2802	2.34808	5.10542	6.10655	0	0	0	0
ZBED3	466.829	383.52	547.131	414.373	14.5533	18.2303	14.4381	14.7783
PDK4	1280.74	1498.86	1766.48	1927.05	47.2982	13.3689	18.8806	137.552
IPCEF1	485.05	608.935	388.863	683.934	21.83	12.1535	18.8806	19.3255
GLYATL1	4.33856	6.26155	9.35994	6.10655	0	0	0	0
FABP3	1008.28	188.629	832.184	259.092	12.1278	14.5842	22.2124	25.0095
H4C2	2.60313	19.5673	11.9127	10.4684	0	0	1.11062	0
M1AP	126.686	107.229	117.425	93.343	3.63833	6.07675	2.22124	2.27359
SCIN	133.627	213.675	317.387	270.433	6.06388	6.07675	3.33186	13.6415
SCFD2	181.352	243.418	199.111	205.878	9.7022	6.07675	8.88497	1.13679
DOC2A	16.4865	20.35	22.9744	15.7026	1.21278	1.21535	0	0
SSC5D	6.07398	4.69616	11.0617	6.10655	0	0	0	0
FGL2	14979.3	21643	19424.4	17620.9	585.77	484.925	810.753	348.996
KLHL30	36.4439	28.9597	70.625	57.5761	2.42555	0	1.11062	2.27359
LINC00865	51.195	50.0924	104.661	27.9157	3.63833	2.4307	1.11062	0
LOC117779438	11.2802	10.9577	11.9127	13.0855	0	1.21535	0	0
RHOBTB1	153.585	194.891	196.559	239.028	7.27665	3.64605	5.55311	6.82077
GCNT1	533.642	1081.68	685.828	1447.25	31.5322	30.3838	18.8806	29.5567
CEBPA-DT	166.601	203.5	185.497	178.835	3.63833	2.4307	8.88497	5.68397
LNP1	11.2802	16.4366	13.6145	8.72365	0	1.21535	0	0
TPSB2	19.0896	18.7846	28.9307	16.5749	2.42555	0	0	0
PKP2	36.4439	50.0924	40.8434	43.6182	0	2.4307	0	2.27359
HS3ST2	605.662	134.623	331.002	150.047	25.4683	1.21535	4.44248	2.27359
S100Z	15.6188	33.6558	24.6762	12.2131	0	2.4307	0	0
DNAJC12	9.54482	10.175	5.10542	6.97892	0	0	0	0
LOC101929331	353.158	399.956	453.532	304.455	10.915	7.2921	17.7699	4.54718
TGM5	11.2802	14.8712	12.7636	13.9578	1.21278	0	0	0
RPL7AP64	386.131	777.997	539.473	661.252	16.9789	14.5842	13.3275	18.1887
EPS8	580.499	713.816	871.325	413.501	18.1916	19.4456	7.77435	20.4623
CLEC19A	20.8251	3.13077	2.55271	7.85128	0	0	0	0
RNU1-4	7.8094	7.04424	3.40361	38.384	1.21278	0	0	0
CA11	160.527	142.45	246.762	109.918	3.63833	3.64605	6.66373	2.27359
LINC01315	26.899	8.60963	25.5271	34.8946	0	0	2.22124	0
TAFA3	32.973	2.34808	17.869	5.23419	0	0	0	1.13679
CCSER1	50.3272	74.3559	68.0723	49.7248	3.63833	0	0	2.27359
VSNL1	16.4865	3.91347	11.0617	4.36182	0	0	0	0
PGA3	3.47084	18.7846	3.40361	11.3407	0	0	0	0
HGF	1049.93	901.663	1595.44	805.193	26.6811	24.307	13.3275	36.3774
APOC2	6.94169	3.91347	2.55271	24.4262	0	0	0	0
TPPP3	13.0157	19.5673	16.1672	14.8302	0	0	0	1.13679
CES3	16.4865	19.5673	18.7199	9.59601	0	1.21535	0	0
CROCC2	13.0157	3.91347	14.4654	7.85128	0	0	0	0
CRHBP	13.0157	20.35	21.2726	10.4684	1.21278	0	0	0
SPOCK1	14.7511	50.0924	9.35994	41.8735	0	0	0	2.27359
RAB7B	3109.88	1265.62	3005.39	2523.75	50.9366	75.3517	21.1018	46.6086
RNASE6	2814.85	5057.76	4159.22	5188.82	64.2771	89.9359	64.416	105.722
P3H2	14.7511	16.4366	13.6145	30.5328	0	1.21535	0	0
SRRM3	9.54482	10.9577	14.4654	11.3407	0	0	0	0
BEND3P2	19.9574	7.82693	14.4654	6.10655	0	0	0	0
RUFY4	52.0627	205.066	98.7048	75.8957	3.63833	1.21535	2.22124	0
TXNRD3	31.2376	7.82693	31.4834	18.3197	1.21278	0	0	0
FBP1	5435.34	1930.9	4000.1	2037.84	54.5749	54.6908	83.2966	19.3255
TGFB2	12.148	32.0904	15.3163	33.1499	0	1.21535	0	0
LIPA	56356.1	16575.9	44338	27866.8	728.878	478.848	531.988	466.086
LOC107986163	19.9574	10.9577	14.4654	11.3407	0	0	0	0
F13A1	1197.44	4550.58	1935.81	2406.85	30.3194	46.1833	4.44248	71.618
CTTNBP2	498.066	681.726	463.743	844.449	19.4044	6.07675	1.11062	10.2311
LOC105369519	74.6231	139.319	107.214	246.879	1.21278	0	0	6.82077
ZNF704	234.282	229.329	539.473	321.03	10.915	0	5.55311	0
A2M	1409.16	965.844	1807.32	649.039	13.3405	17.0149	6.66373	21.5991
RNASE1	2883.4	5312.92	6172.46	13355.9	139.469	42.5373	12.2168	122.774
C6orf132	26.899	10.175	17.0181	27.9157	0	0	0	0
UICLM	27.7668	10.9577	29.7816	13.9578	0	0	0	0
STXBP6	19.0896	16.4366	16.1672	34.0222	0	0	0	0
PROC	124.083	149.494	179.541	261.709	2.42555	2.4307	1.11062	1.13679
APOE	8512.25	2503.84	6271.16	3194.6	72.7665	37.6759	57.7523	9.09436
METTL27	25.1636	77.4866	39.9925	23.5538	0	0	0	1.13679
DKK2	16.4865	53.2232	60.4142	67.1721	0	0	0	1.13679
C1orf127	186.558	104.098	149.759	120.386	0	3.64605	0	0
DNASE2B	75.4909	7.04424	47.6506	8.72365	0	0	0	0
APOC1	1771	735.732	2248.94	672.593	7.27665	12.1535	12.2168	0
HSPG2	9.54482	25.0462	119.127	2.61709	0	0	0	0
CHRD	25.1636	45.3962	28.0798	61.9379	0	0	0	0
OLFM1	416.501	910.272	890.896	634.209	3.63833	4.8614	4.44248	2.27359
FABP4	38.1793	34.4385	126.785	67.1721	1.21278	0	0	0
RASAL1	2617.02	1985.69	2167.25	2748.82	24.2555	6.07675	3.33186	5.68397
LINC00607	93.7128	83.7482	90.1958	110.79	0	0	1.11062	0
IGSF10	117.141	194.891	100.407	211.985	0	2.4307	0	0
ANGPT1	52.9304	39.1347	97.8539	66.2997	0	0	0	0
DEPTOR	92.8451	154.191	97.8539	175.345	1.21278	0	0	0
LINC01010	309.773	81.4001	218.682	47.9801	0	0	1.11062	0
CST6	166.601	168.279	187.199	188.431	1.21278	0	0	0
FN1	81659.4	38881.1	125895	135845	19.4044	35.2452	79.9647	12.5047
