# Supplementary material for: Human placental exosomes induce maternal systemic immune tolerance by reprogramming circulating monocytes
Source: J Nanobiotechnology. 2022 Feb 18;20:86. doi: 10.1186/s12951-022-01283-2 (PMC8857816; doi:10.1186/s12951-022-01283-2)
Supplement: Supplementary file 3 — Additional file 3. DEGs between control and pEXO-polarized macrophages. [file 12951_2022_1283_MOESM3_ESM.xlsx]

## Sheet: norcount_g1
DEGs between control and pEXO-polarized macrophages
	macrophage mRNA-seq
RPM(Reads per million)	control		treatment
Gene names	Ctrl1	Ctrl2	Treatment 1	Treatment 2
WASH7P	8.04385	9.06716	8.6056	28.6296
MIR6859-1	22.344	27.2015	10.757	30.6746
LOC100996442	0	1.00746	0	3.06746
CICP27	0.893762	0	2.1514	1.02249
WASH9P	126.914	133.992	150.598	110.429
MIR6859-2	0	0	0	2.04497
RPL23AP21	4.46881	19.1418	3.2271	19.4273
RPL23AP24	0	0	0	1.02249
LOC101928626	4.46881	7.05223	5.3785	22.4947
MTND1P23	6.25633	3.02239	6.4542	6.13492
MTND2P28	1184.23	1242.2	776.655	910.014
MTCO1P12	553.238	728.395	666.934	822.08
MTCO2P12	0	0	1.0757	5.11244
MTATP8P1	0.893762	0	0	0
MTATP6P1	10334.6	10270.1	7839.7	8816.91
MTCO3P12	10.7251	13.097	7.5299	14.3148
LINC01409	16.9815	19.1418	16.1355	14.3148
FAM87B	3.57505	5.03731	6.4542	10.2249
LINC01128	159.09	156.157	195.777	171.778
LINC00115	9.83138	4.02985	5.3785	16.3598
LINC02593	0.893762	0	0	0
SAMD11	0	3.02239	0	1.02249
NOC2L	998.332	1123.32	1485.54	1418.19
KLHL17	245.784	244.813	278.606	255.622
PLEKHN1	14.3002	12.0895	44.1037	21.4722
PERM1	2.68128	1.00746	11.8327	1.02249
HES4	8.93762	8.05969	0	6.13492
ISG15	495.144	526.902	975.66	655.414
AGRN	3486.56	3400.18	6160.53	4041.89
LOC100288175	20.5565	12.0895	19.3626	21.4722
C1orf159	275.279	316.343	296.893	321.061
TTLL10	0.893762	0	0	0
TNFRSF18	16.9815	26.194	23.6654	36.8095
TNFRSF4	14.3002	17.1268	12.9084	9.20239
SDF4	4038.01	4764.29	4957.9	6046.99
B3GALT6	643.508	749.552	706.735	748.461
C1QTNF12	4.46881	6.04477	5.3785	4.08995
UBE2J2	971.519	926.865	1043.43	1099.17
SCNN1D	40.2193	38.2835	21.514	30.6746
ACAP3	2682.18	2919.62	1566.22	1902.85
PUSL1	212.715	273.022	172.112	191.205
INTS11	1243.22	1248.25	1262.87	1349.68
CPTP	651.552	630.671	529.244	653.369
TAS1R3	11.6189	10.0746	15.0598	8.1799
DVL1	617.589	623.619	642.193	763.798
MXRA8	191.265	248.843	150.598	143.148
AURKAIP1	995.65	1038.69	886.377	1101.22
NDUFB4P8	1.78752	0	2.1514	0
CCNL2	1684.74	1744.92	1615.7	1574.63
MRPL20-AS1	202.884	244.813	226.973	234.15
MRPL20	655.127	766.678	749.763	830.26
ANKRD65	0	2.01492	0	2.04497
VWA1	38.4317	25.1865	92.5102	87.9339
ATAD3C	4.46881	5.03731	0	1.02249
ATAD3B	386.105	497.686	562.591	567.48
ATAD3A	611.333	784.813	626.057	844.574
TMEM240	5.36257	1.00746	4.3028	3.06746
SSU72	1892.09	1683.47	1921.2	1897.74
FNDC10	274.385	333.47	206.534	240.285
MIB2	805.279	620.596	489.444	519.424
MMP23B	0	0	0	0
CDK11B	673.002	821.081	692.751	742.326
SLC35E2B	1462.19	1305.67	1199.41	1260.73
MMP23A	0	0	0	0
CDK11A	44.6881	42.3134	36.5738	27.6072
SLC35E2A	160.877	203.507	145.22	141.103
NADK	3768.99	2983.09	4107.02	3077.69
GNB1	9630.28	9236.41	11792.9	10711.6
CALML6	3.57505	2.01492	4.3028	5.11244
TMEM52	0	2.01492	0	2.04497
PRKCZ	0	3.02239	5.3785	1.02249
PRKCZ-AS1	3.57505	4.02985	5.3785	3.06746
FAAP20	674.79	637.723	646.496	673.819
SKI	2530.24	1780.18	3229.25	2628.81
MORN1	57.2007	87.6492	54.8607	61.3492
LOC100129534	5.36257	11.0821	9.6813	15.3373
RER1	2143.24	2147.91	2388.05	2424.32
PEX10	222.547	270	204.383	268.914
PANK4	1.78752	2.01492	26.8925	1.02249
TNFRSF14	15.1939	8.05969	8.6056	5.11244
PRXL2B	2.68128	4.02985	0	4.08995
TTC34	0.893762	0	0	0
ARHGEF16	15.1939	18.1343	1.0757	4.08995
MEGF6	757.91	415.074	228.048	162.575
TPRG1L	1752.67	1388.28	1627.53	1404.9
WRAP73	438.837	399.962	433.507	423.31
TP73	90.2699	82.6119	4.3028	13.2923
TP73-AS1	422.749	456.38	378.646	403.882
CCDC27	0	0	0	0
SMIM1	11.6189	8.05969	22.5897	6.13492
LRRC47	748.078	735.447	805.699	747.438
RN7SL574P	3.57505	6.04477	0	0
CEP104	819.579	785.82	1035.9	883.429
DFFB	182.327	154.142	167.809	144.171
C1orf174	425.431	505.746	411.993	516.356
LINC01134	31.2817	20.1492	15.0598	21.4722
AJAP1	0	0	0	1.02249
NPHP4	681.046	576.268	637.89	481.591
KCNAB2	8585.47	7412.9	7058.74	6492.79
CHD5	0	1.00746	3.2271	2.04497
RPL22	572.901	603.47	319.483	462.164
RNF207-AS1	0.893762	0	3.2271	2.04497
RNF207	14.3002	16.1194	12.9084	19.4273
ICMT	2538.28	2594.21	2075.03	2345.59
GPR153	54.5195	70.5223	45.1794	16.3598
ACOT7	554.132	597.425	334.543	466.254
ESPN	0	0	0	1.02249
TNFRSF25	4.46881	9.06716	4.3028	4.08995
PLEKHG5	2.68128	12.0895	4.3028	7.15741
NOL9	445.987	482.574	486.216	450.917
RNU6-731P	0	0	0	0
TAS1R1	0.893762	0	0	0
ZBTB48	821.367	766.678	971.357	962.161
KLHL21	832.986	770.708	772.353	679.954
PHF13	437.943	487.611	287.212	353.781
THAP3	165.346	155.149	199.005	198.363
DNAJC11	664.065	711.268	805.699	864.002
CAMTA1	286.004	232.724	245.26	235.172
RPL37P9	0	0	0	0
VAMP3	2948.52	2911.56	2239.61	2374.22
PER3	1149.38	1288.54	266.774	548.053
UTS2	240.422	186.38	162.431	153.373
TNFRSF9	60.7758	62.4626	423.826	119.631
PARK7	1533.69	1757.01	1769.53	2080.76
ERRFI1	44.6881	30.2239	64.542	31.6971
SLC45A1	2.68128	0	4.3028	0
RERE	3726.99	4057.05	3387.38	3858.87
RPL7P11	0	0	1.0757	1.02249
RPL7P7	3.57505	0	0	0
RPL27P3	0	1.00746	0	0
ENO1	20169.5	24283.9	29013.8	36254.3
MIR6728	0	1.00746	0	0
ENO1-AS1	0	0	0	1.02249
CA6	0	0	0	2.04497
SLC2A5	592.564	688.096	794.942	1206.53
GPR157	345.886	155.149	300.12	165.643
MIR34AHG	387.893	300.224	338.846	240.285
LNCTAM34A	11.6189	8.05969	8.6056	7.15741
H6PD	1860.81	1562.57	2542.96	1931.48
SPSB1	20.5565	28.2089	82.8289	36.8095
LINC02606	10.7251	19.1418	8.6056	15.3373
SLC25A33	225.228	190.41	221.594	154.396
RPL9P11	3.57505	9.06716	8.6056	3.06746
TMEM201	367.336	400.97	248.487	352.758
PIK3CD	2854.67	2672.8	3016.26	3043.94
PIK3CD-AS1	7.15009	19.1418	21.514	12.2698
PIK3CD-AS2	11.6189	7.05223	3.2271	1.02249
CLSTN1	2725.08	3058.65	2682.8	3151.31
CTNNBIP1	528.213	534.962	423.826	480.569
LZIC	857.117	831.156	871.317	823.102
NMNAT1	454.031	466.455	458.248	469.322
TMEM274P	2.68128	2.01492	2.1514	8.1799
MIR5697	0.893762	0	1.0757	1.02249
RBP7	104.57	98.7312	59.1635	50.1019
UBE4B	1623.07	1717.72	1850.2	1983.63
RPL21P21	0	0	0	0
PGAM1P11	0.893762	1.00746	1.0757	1.02249
RNU6-828P	0.893762	3.02239	0	3.06746
KIF1B	3608.12	2800.74	3422.88	2869.1
RNU6-37P	0	0	1.0757	0
PGD	9313	9535.63	15221.2	10650.2
CENPS-CORT	0	0	1.0757	0
CENPS	2.68128	4.02985	6.4542	1.02249
CORT	0	1.00746	5.3785	0
DFFA	729.309	780.783	730.4	718.809
PEX14	311.923	361.679	330.24	386.5
RN7SL614P	0.893762	0	0	0
CASZ1	42.0068	64.4776	25.8168	46.0119
C1orf127	319.073	339.515	93.5859	123.721
TARDBP	767.741	846.268	883.15	973.408
MASP2	28.6004	29.2164	12.9084	37.832
SRM	628.314	848.283	856.257	1251.52
EXOSC10	967.05	996.38	911.118	1168.7
EXOSC10-AS1	1.78752	2.01492	3.2271	4.08995
MTOR	2234.4	2450.15	2343.95	2758.67
MTOR-AS1	0	0	0	0
ANGPTL7	1.78752	0	0	0
UBIAD1	383.424	400.97	387.252	388.545
DISP3	0.893762	0	0	0
FBXO2	0	0	0	3.06746
FBXO44	221.653	171.268	192.55	168.71
FBXO6	194.84	158.171	325.937	207.565
MAD2L2	344.992	382.835	347.451	384.455
DRAXIN	12.5127	23.1716	8.6056	11.2474
AGTRAP	898.23	966.156	1438.21	923.306
C1orf167	0.893762	1.00746	0	0
MTHFR	2012.75	1966.57	1713.59	1890.58
CLCN6	1060	1023.58	900.361	905.924
NPPA	9.83138	5.03731	5.3785	13.2923
KIAA2013	1938.57	1902.09	2009.41	1862.97
PLOD1	5476.08	5984.32	7022.17	8136.95
MFN2	2776.02	2800.74	2911.92	3074.62
MIIP	724.841	644.776	964.903	866.047
RN7SL649P	0	0	0	0
TNFRSF8	183.221	184.365	234.503	178.935
TNFRSF1B	14310.9	15660	12005.9	14476.4
MIR4632	0	3.02239	3.2271	1.02249
VPS13D	2794.79	2986.12	3018.41	2897.73
SNORA59B	0	4.02985	4.3028	0
DHRS3	758.804	1163.62	621.755	929.441
RNU6ATAC18P	0	0	0	0
MIR6730	0.893762	0	0	0
LRRC38	0	0	22.5897	4.08995
PDPN	875.886	521.865	11678.9	6630.83
PRDM2	1477.39	1282.5	1883.55	1541.91
KAZN	3.57505	2.01492	4.3028	2.04497
TMEM51-AS1	49.1569	59.4402	68.8448	53.1693
TMEM51	1665.97	1526.3	2196.58	1936.59
TMEM51-AS2	5.36257	3.02239	3.2271	2.04497
FHAD1	19.6628	12.0895	60.2392	49.0794
EFHD2	5785.32	6299.66	11071.1	9740.21
CTRC	0	1.00746	0	0
CELA2B	2.68128	0	0	0
CASP9	308.348	284.104	331.316	314.926
DNAJC16	523.744	571.231	641.117	688.134
SCARNA21B	0	0	0	1.02249
AGMAT	4.46881	8.05969	5.3785	9.20239
DDI2	887.505	831.156	1099.37	992.835
PLEKHM2	5181.14	4315.97	5059.02	4624.71
SLC25A34	74.1822	51.3805	78.5261	71.5741
FBLIM1	16.0877	16.1194	2.1514	3.06746
UQCRHL	47.3694	44.3283	49.4822	43.967
RPS16P1	1.78752	0	3.2271	0
FLJ37453	42.0068	59.4402	51.6336	49.0794
SPEN	4474.17	4597.05	5501.13	4900.78
ZBTB17	590.776	508.768	863.787	611.447
HSPB7	0	5.03731	2.1514	15.3373
CLCNKA	0	1.00746	3.2271	1.02249
EPHA2	13.4064	22.1642	9.6813	14.3148
ARHGEF19	53.6257	59.4402	43.028	49.0794
CPLANE2	32.1754	43.3209	26.8925	38.8545
FBXO42	883.036	852.313	970.281	895.699
SZRD1	2401.54	2458.21	2839.85	2731.06
RPL22P3	0.893762	4.02985	1.0757	0
SPATA21	1.78752	0	0	1.02249
NECAP2	3490.14	3411.27	4247.94	4296.49
LINC01772	35.7505	34.2537	27.9682	35.7871
CROCCP3	81.3323	106.791	62.3906	96.1138
RNU1-1	0	0	1.0757	0
NBPF1	690.878	598.432	327.013	352.758
CROCCP2	470.119	391.903	381.874	378.32
CROCC	391.468	403.992	314.104	350.713
MST1L	9.83138	0	2.1514	2.04497
LOC105376805	11.6189	14.1045	1.0757	9.20239
MFAP2	0	2.01492	0	0
ATP13A2	1198.53	1735.86	2142.79	2689.14
SDHB	1383.54	1298.62	1223.07	1358.89
PADI2	81.3323	37.2761	2.1514	5.11244
PADI4	0.893762	1.00746	0	0
PADI6	0	0	0	0
RCC2	4094.32	4396.56	3679.97	3621.65
ARHGEF10L	3379.31	2427.98	4109.17	3125.74
IGSF21	20.5565	0	34.4224	4.08995
ALDH4A1	992.969	840.223	680.918	737.213
MIR1290	0	0	0	0
IFFO2	395.043	347.574	605.619	469.322
UBR4	6120.48	5638.76	6425.16	6199.34
EMC1-AS1	6.25633	3.02239	2.1514	7.15741
EMC1	1254.84	1488.02	1724.35	1602.24
MRTO4	377.167	427.164	584.105	672.797
AKR7L	0.893762	0	1.0757	2.04497
AKR7A3	6.25633	7.05223	8.6056	4.08995
AKR7A2	942.918	1040.71	629.285	851.732
RNU6-1099P	0.893762	0	1.0757	0
SLC66A1	669.427	581.305	705.659	616.56
CAPZB	13671	14483.3	14009.9	15298.5
MICOS10	79.5448	67.4999	67.7691	69.5291
RNU4-28P	0	0	0	0
NBL1	959.006	944.999	1211.24	962.161
HTR6	1.78752	0	0	0
TMCO4	399.511	392.91	234.503	307.769
OTUD3	166.24	148.097	137.69	115.541
PLA2G2D	0	0	0	0
PLA2G2F	0	0	0	0
LOC117779438	5.36257	3.02239	1.0757	0
PLA2G2C	1.78752	0	1.0757	3.06746
MUL1	819.579	784.813	833.668	757.663
CDA	215.397	259.925	129.084	144.171
PINK1	876.78	767.686	458.248	612.47
PINK1-AS	61.6695	84.6268	87.1317	92.0239
DDOST	4681.52	5285.14	4690.05	6160.49
KIF17	28.6004	16.1194	22.5897	20.4497
HP1BP3	3427.58	3058.65	1972.83	2098.14
EIF4G3	2775.13	3232.94	3486.34	3960.09
RNU7-200P	0	0	0	0
RPS15AP6	0	1.00746	1.0757	3.06746
HSPE1P27	1.78752	0	0	0
ECE1	67.0321	215.597	26.8925	80.7765
NBPF3	63.4571	66.4925	43.028	42.9445
ALPL	0	0	0	0
RAP1GAP	0.893762	1.00746	4.3028	0
USP48	1296.85	1230.11	930.481	1133.94
LDLRAD2	1.78752	1.00746	0	0
HSPG2	106.358	70.5223	24.7411	17.3823
LINC01635	0	0	0	0
LINC00339	43.7943	36.2686	20.4383	33.7421
CDC42	6742.54	6537.42	7053.37	7018.35
WNT4	8.04385	3.02239	10.757	0
LOC105376845	0	0	0	0
ZBTB40	1500.63	1374.18	1405.94	1358.89
EPHA8	0.893762	0	0	0
MIR6127	0	0	0	0
C1QA	30202	31441.9	32873.4	33931.2
C1QC	33073.6	29868.2	35485.2	33642.9
C1QB	6232.2	6411.49	12396.4	14215.6
EPHB2	1559.61	1209.96	3175.47	2611.43
MIR4684	1.78752	0	0	0
MIR4253	0	3.02239	0	0
TEX46	0	0	1.0757	0
KDM1A	1248.58	1400.37	1279.01	1281.18
LUZP1	1923.37	2184.18	1998.65	1907.96
RNU6-514P	0	0	0	0
RNU6-135P	0	0	0	0
HNRNPR	2391.71	2527.72	2615.03	2614.5
ZNF436	232.378	248.843	200.08	218.812
ZNF436-AS1	8.93762	24.1791	9.6813	23.5172
TCEA3	0	3.02239	0	3.06746
ASAP3	1.78752	3.02239	0	5.11244
E2F2	1135.97	1380.22	395.858	718.809
ID3	1277.19	719.328	581.954	496.929
RPL11	5518.98	6321.82	4314.63	6157.42
ELOA-AS1	11.6189	16.1194	12.9084	16.3598
ELOA	1455.04	1505.15	2048.13	1738.23
PITHD1	2636.6	2165.04	2042.75	2156.43
LYPLA2	1231.6	1267.39	1476.94	1560.32
GALE	676.578	586.343	750.839	716.764
HMGCL	668.534	718.32	735.779	802.652
FUCA1	135355	81228.6	47866.5	36950.6
CNR2	12.5127	8.05969	3.2271	4.08995
PNRC2	1799.14	2113.65	1679.17	1713.69
SRSF10	1365.67	1501.12	1338.17	1302.65
IFNLR1	4.46881	8.05969	4.3028	2.04497
GRHL3	5.36257	0	2.1514	3.06746
STPG1	64.3508	68.5074	48.4065	65.4392
NIPAL3	447.775	354.627	299.045	296.521
RCAN3AS	0	0	0	1.02249
RCAN3	408.449	470.485	694.902	592.02
SRRM1	2166.48	2278.88	2020.16	2119.62
CLIC4	1985.94	1729.81	2527.9	1929.43
RUNX3	2981.59	2237.57	1130.56	1599.17
MIR6731	0	0	0	1.02249
SYF2	504.975	506.753	433.507	505.109
RSRP1	1542.63	1458.8	1171.44	1280.15
RHD	12.5127	6.04477	19.3626	6.13492
TMEM50A	2429.24	2241.6	3352.96	2656.42
RHCE	0	2.01492	5.3785	1.02249
MACO1	518.382	529.925	456.097	528.626
LDLRAP1	527.319	546.044	453.945	529.648
MAN1C1	755.229	664.925	896.058	1406.94
SELENON	2365.79	2486.42	3019.49	3332.29
MTFR1L	462.968	449.328	376.495	472.389
AUNIP	54.5195	80.5969	38.7252	80.7765
PAQR7	271.704	296.194	43.028	146.216
STMN1	2993.21	2518.65	353.905	592.02
PAFAH2	510.338	486.604	508.806	474.434
EXTL1	0	0	1.0757	0
SLC30A2	6.25633	6.04477	60.2392	18.4048
PDIK1L	311.923	313.321	260.319	263.802
FAM110D	0	0	0	2.04497
CNKSR1	3.57505	2.01492	2.1514	1.02249
ZPLD2P	0.893762	2.01492	0	0
CEP85	699.815	747.537	540.001	573.615
MRPS6P1	2.68128	3.02239	1.0757	1.02249
SH3BGRL3	7507.6	9019.8	11447.6	11635.9
UBXN11	1732.11	1755	1027.29	998.97
CD52	58.0945	97.7238	58.0878	50.1019
CRYBG2	0	0	1.0757	0
ZNF683	0	0	1.0757	0
LIN28A	2.68128	0	0	1.02249
DHDDS	1065.36	1107.2	938.01	1189.15
RPL17P9	1.78752	0	9.6813	1.02249
HMGN2	4842.4	5393.95	2835.55	3570.53
RPS6KA1	3775.25	3876.71	5151.53	5007.12
LOC101928728	3.57505	13.097	8.6056	12.2698
ARID1A	4726.21	5025.22	5492.52	5256.61
PIGV	276.172	284.104	203.307	216.767
RN7SL165P	0.893762	0	0	0
ZDHHC18	779.36	722.35	734.703	647.234
SFN	0.893762	4.02985	0	0
GPN2	471.906	400.97	469.005	465.232
GPATCH3	301.198	333.47	314.104	340.488
NUDC	1499.73	1659.29	1666.26	1747.43
NR0B2	0.893762	0	0	0
KDF1	2.68128	2.01492	0	2.04497
TRNP1	2.68128	7.05223	25.8168	17.3823
TENT5B	10.7251	12.0895	0	3.06746
SLC9A1	841.923	842.238	921.875	925.351
NPM1P39	0	2.01492	0	0
WDTC1	2549.01	2373.58	1971.76	2178.92
TMEM222	519.275	604.477	659.404	690.179
RNU6-48P	0	1.00746	0	0
SYTL1	7.15009	13.097	13.9841	21.4722
MAP3K6	675.684	1136.42	398.009	927.396
FCN3	0	1.00746	0	0
GPR3	12.5127	9.06716	17.2112	7.15741
WASF2	8008.1	9927.53	8472.21	9753.51
AHDC1	505.869	569.216	677.691	588.953
FGR	1067.15	1434.63	2137.42	1729.03
LINC02574	0	1.00746	2.1514	0
IFI6	2332.72	3950.26	8580.86	9328.15
FAM76A	211.821	218.619	201.156	201.43
STX12	1972.53	1661.3	2522.52	2022.48
PPP1R8	534.469	598.432	606.695	618.605
SCARNA1	0	0	0	0
THEMIS2	4078.23	3291.38	5458.1	4098.13
RPA2	881.249	1072.95	714.265	869.114
SMPDL3B	0	0	0	0
XKR8	281.535	189.403	258.168	185.07
EYA3	720.372	669.962	796.018	804.697
RN7SL559P	1.78752	0	3.2271	3.06746
PTAFR	6529.82	4463.06	6430.54	4550.07
DNAJC8	1617.71	1686.49	1401.64	1577.7
ATP5IF1	984.032	978.245	816.456	953.981
SESN2	514.807	466.455	652.95	547.031
MED18	329.798	379.813	281.833	351.736
PHACTR4	1284.34	1145.48	1020.84	1028.62
RNU6ATAC27P	0.893762	1.00746	0	0
RCC1	800.81	896.641	605.619	683.021
SNHG3	161.771	204.515	289.363	261.757
SNORA73B	0.893762	3.02239	10.757	5.11244
TRNAU1AP	376.274	360.671	365.738	372.185
SNHG12	523.744	446.306	480.838	512.266
SNORD99	9.83138	8.05969	9.6813	5.11244
TAF12	311.923	326.418	297.969	296.521
RAB42	896.443	843.245	706.735	830.26
LINC01715	9.83138	2.01492	4.3028	7.15741
GMEB1	446.881	450.335	519.563	456.029
YTHDF2	1612.35	1737.87	1844.83	1791.4
OPRD1	2.68128	0	1.0757	0
EPB41	1275.4	1304.66	725.022	1050.09
RPL27P4	0	0	0	0
TMEM200B	1.78752	1.00746	0	0
SRSF4	1866.17	1881.94	1811.48	1843.54
MECR	131.383	177.313	136.614	225.97
PTPRU	16.0877	10.0746	22.5897	18.4048
MATN1	0.893762	0	0	0
MATN1-AS1	2.68128	9.06716	0	1.02249
LAPTM5	28007.8	25432.4	31919.2	32616.3
MIR4420	3.57505	2.01492	2.1514	3.06746
SDC3	4007.63	3774.96	3178.69	3513.27
PUM1	2225.47	2188.21	2474.11	2311.84
LOC107985097	0	2.01492	0	1.02249
NKAIN1	0	0	1.0757	0
SNRNP40	616.695	731.417	558.288	649.279
ZCCHC17	265.447	327.425	262.471	285.274
FABP3	341.417	249.851	63.4663	68.5066
SERINC2	619.377	225.671	130.16	72.5966
TINAGL1	0.893762	0	1.0757	0
HCRTR1	0.893762	0	5.3785	0
PEF1	542.513	647.798	704.584	709.606
COL16A1	0.893762	0	0	0
ADGRB2	0	2.01492	0	0
SPOCD1	30.3879	62.4626	50.5579	30.6746
PTP4A2	4563.55	4396.56	6111.05	5162.54
KHDRBS1	3084.37	3507.98	2739.81	3202.43
TMEM39B	336.948	384.85	243.108	359.916
MIR5585	0	0	1.0757	0
KPNA6	1953.76	1901.08	2034.15	2056.22
TXLNA	2303.22	2211.38	2608.57	2543.95
CCDC28B	37.538	19.1418	39.8009	50.1019
IQCC	58.0945	64.4776	47.3308	58.2818
DCDC2B	5.36257	10.0746	5.3785	10.2249
TMEM234	134.958	118.88	143.068	100.204
EIF3I	1699.04	1926.27	1787.81	2325.14
FAM167B	2.68128	2.01492	0	0
LCK	6.25633	8.05969	7.5299	13.2923
HDAC1	1458.62	1339.92	1429.61	1404.9
MARCKSL1	216.29	273.022	1025.14	632.92
TSSK3	4.46881	3.02239	4.3028	2.04497
FAM229A	47.3694	47.3507	25.8168	37.832
BSDC1	1017.99	995.372	988.568	975.453
ZBTB8A	22.344	24.1791	5.3785	5.11244
ZBTB8OS	258.297	248.843	219.443	269.937
RBBP4	2473.04	2811.83	2185.82	2403.87
SYNC	0	2.01492	3.2271	0
KIAA1522	606.864	360.671	246.335	116.564
YARS1	1477.39	1508.17	2099.77	2035.77
S100PBP	523.744	551.082	398.009	371.163
FNDC5	14.3002	10.0746	8.6056	10.2249
TMEM54	3.57505	1.00746	1.0757	0
RNF19B	512.125	545.037	1510.28	1269.93
RPL18AP4	0	0	3.2271	0
AK2	1472.92	1668.36	1445.74	1762.77
AZIN2	2.68128	3.02239	4.3028	7.15741
TRIM62	161.771	151.119	147.371	138.036
ZNF362	1036.76	1009.48	1049.88	1030.67
A3GALT2	0	0	0	2.04497
PHC2	2724.19	2459.21	5040.73	3874.2
MIR3605	3.57505	1.00746	5.3785	3.06746
RN7SKP16	10.7251	12.0895	22.5897	8.1799
PHC2-AS1	2.68128	0	1.0757	0
TLR12P	0	2.01492	0	0
ZSCAN20	151.939	119.888	176.415	161.553
LOC100422287	0.893762	0	0	2.04497
SMIM12	693.559	711.268	751.914	745.393
GJB4	0	0	0	1.02249
GJB3	0	0	0	1.02249
DLGAP3	62.5633	97.7238	65.6177	100.204
GPR199P	6.25633	3.02239	2.1514	2.04497
TMEM35B	0	0	0	0
ZMYM6	193.053	213.582	176.415	159.508
ZMYM1	165.346	157.164	128.008	195.295
SFPQ	4854.02	4714.92	4421.13	4334.32
ZMYM4	1294.17	1276.45	1254.27	1372.18
RPL5P4	6.25633	5.03731	4.3028	7.15741
ZMYM4-AS1	2.68128	2.01492	0	0
KIAA0319L	1505.99	1408.43	1376.9	1361.95
NCDN	343.204	329.44	481.914	383.433
TFAP2E	14.3002	4.02985	10.757	9.20239
PSMB2	1865.28	2035.07	2118.05	2375.24
C1orf216	491.569	442.276	442.113	413.085
CLSPN	1120.78	1476.94	462.551	659.504
AGO4	1815.23	1590.78	1602.79	1742.32
AGO1	1819.7	1756.01	1890.01	1787.31
AGO3	485.313	448.32	466.854	401.837
TEKT2	0	1.00746	0	3.06746
ADPRS	565.751	550.074	558.288	576.683
COL8A2	119.764	203.507	100.04	128.833
TRAPPC3	831.198	801.94	862.711	889.564
MAP7D1	6175.89	5770.74	7718.15	7305.67
THRAP3	3735.92	4259.55	3304.55	4006.11
UBE2V2P4	0	0	0	2.04497
SH3D21	253.828	137.015	167.809	108.384
EVA1B	391.468	289.142	314.104	291.409
STK40	3257.76	2553.92	2388.05	2339.45
LSM10	618.483	633.693	544.304	672.797
OSCP1	59.882	43.3209	51.6336	42.9445
SNORA63C	0	1.00746	0	2.04497
MRPS15	640.827	660.895	445.34	692.224
CSF3R	2678.6	2153.95	1019.76	1266.86
LINC01137	74.1822	35.2612	76.3747	64.4167
ZC3H12A	311.029	298.209	972.433	665.639
MEAF6	614.908	660.895	617.452	629.852
MIR5581	1.78752	4.02985	5.3785	6.13492
SNIP1	445.987	443.283	366.814	424.332
DNALI1	2.68128	1.00746	1.0757	1.02249
GNL2	839.242	943.992	989.644	1055.21
C1orf109	190.371	177.313	212.989	196.318
CDCA8	504.975	504.738	86.056	203.475
EPHA10	0	0	1.0757	0
MANEAL	52.7319	110.821	379.722	175.868
YRDC	142.108	128.955	246.335	163.598
C1orf122	445.987	547.052	2524.67	1550.09
MTF1	1334.39	1390.3	3378.77	2081.78
RPS2P13	1.78752	0	1.0757	0
INPP5B	477.269	526.902	503.428	499.996
RNU6-584P	2.68128	1.00746	3.2271	0
SF3A3	1197.64	1506.16	1320.96	1646.2
FHL3	480.844	420.112	1188.65	730.056
UTP11	452.243	545.037	520.639	579.75
POU3F1	1.78752	0	1.0757	0
HSPA5P1	0	0	0	0
RRAGC	513.913	464.44	477.611	419.22
LOC105378663	16.0877	11.0821	12.9084	4.08995
MYCBP	242.209	307.276	264.622	308.791
GJA9	0.893762	0	0	0
RHBDL2	3.57505	3.02239	1.0757	1.02249
AKIRIN1	1487.22	1300.63	1620	1433.53
NDUFS5	1004.59	944.999	1073.55	1302.65
MACF1	17120	13254.2	22998.5	16583.7
RNU6-608P	0	0	0	0
RNA5SP44	0	0	0	0
BMP8A	64.3508	46.3432	61.3149	51.1244
OXCT2P1	1.78752	0	0	0
PPIEL	113.508	57.4253	101.116	75.6641
PABPC4	3898.59	3666.15	2441.84	3001
SNORA55	1.78752	0	6.4542	3.06746
HEYL	50.9444	43.3209	4.3028	12.2698
PPIE	430.793	456.38	368.965	419.22
BMP8B	82.2261	90.6716	27.9682	37.832
OXCT2	0.893762	0	0	0
BMP8B-AS1	2.68128	0	0	1.02249
LOC101929536	2.68128	3.02239	1.0757	2.04497
TRIT1	171.602	152.127	209.762	180.98
MYCL	84.0136	83.6193	159.204	97.1363
MYCL-AS1	0	0	0	0
MFSD2A	121.552	69.5149	163.506	73.6191
CAP1	8729.37	9485.25	11013	10741.2
PPT1	11254.2	10983.3	9602.77	9753.51
RLF	586.308	512.798	618.528	643.144
RNU6-1237P	0	0	2.1514	1.02249
TMCO2	0	3.02239	0	2.04497
ZMPSTE24	1209.26	1066.9	1464.03	1233.12
COL9A2	89.3762	43.3209	24.7411	7.15741
SMAP2	3340.88	3285.33	3848.85	3276.05
ZFP69B	18.769	30.2239	32.271	28.6296
ZFP69	112.614	116.866	108.646	93.0463
EXO5	75.9697	103.769	57.0121	77.709
ZNF684	66.1384	69.5149	43.028	48.0569
RIMS3	750.76	933.917	1050.96	1188.13
NFYC	914.318	982.275	1035.9	921.261
MIR30E	0	0	1.0757	0
KCNQ4	0	1.00746	1.0757	3.06746
CITED4	13.4064	26.194	4.3028	11.2474
CTPS1	482.631	591.38	605.619	585.885
SLFNL1-AS1	13.4064	15.1119	6.4542	6.13492
SLFNL1	7.15009	9.06716	6.4542	1.02249
SCMH1	341.417	303.246	126.933	133.946
FOXO6	0.893762	1.00746	1.0757	0
HIVEP3	801.704	664.925	1367.21	1074.63
LOC100418723	3.57505	9.06716	7.5299	5.11244
FOXJ3	1005.48	922.835	992.871	905.924
RIMKLA	42.0068	51.3805	75.299	37.832
ZMYND12	25.9191	33.2462	63.4663	39.877
PPCS	806.173	928.88	798.169	824.125
CCDC30	27.7066	27.2015	24.7411	39.877
RPS3AP11	0.893762	0	0	0
PPIH	143.896	174.291	126.933	162.575
YBX1	18581.3	20534.1	14118.6	18648.1
CLDN19	0	1.00746	0	1.02249
P3H1	969.731	1189.81	1052.03	1153.37
C1orf50	31.2817	29.2164	34.4224	34.7646
TMEM269	5.36257	3.02239	6.4542	5.11244
SVBP	91.1637	60.4477	62.3906	56.2368
ERMAP	241.316	300.224	239.881	215.745
ZNF691	146.577	173.283	207.61	186.093
SLC2A1	25.0253	40.2985	293.666	167.688
SLC2A1-AS1	0.893762	0	0	0
EBNA1BP2	390.574	454.365	519.563	639.055
CFAP57	0	0	0	0
C1orf210	0	1.00746	0	0
TIE1	36.6442	40.2985	48.4065	65.4392
MPL	1.78752	2.01492	1.0757	3.06746
CDC20	730.203	555.111	112.949	167.688
ELOVL1	2448.91	2263.77	2803.27	2495.89
MED8	417.387	422.126	564.743	537.828
SZT2	1664.18	1699.59	1741.56	1604.28
PTPRF	0.893762	0	8.6056	2.04497
KDM4A	442.412	417.089	385.101	405.927
ST3GAL3	37.538	44.3283	22.5897	22.4947
ST3GAL3-AS1	0	1.00746	0	0
ARTN	0	2.01492	0	2.04497
IPO13	1053.74	853.32	854.106	923.306
DPH2	250.253	247.836	293.666	337.421
ATP6V0B	4132.75	4029.85	4627.66	4382.38
B4GALT2	133.17	238.768	74.2233	166.665
CCDC24	44.6881	58.4328	51.6336	59.3043
SLC6A9	0	0	1.0757	0
KLF17	0	0	0	0
DMAP1	456.712	498.694	419.523	453.984
ERI3	455.818	531.94	402.312	490.794
ERI3-IT1	5.36257	7.05223	3.2271	0
RNF220	1097.54	1112.24	946.616	981.588
TMEM53	161.771	136.007	162.431	158.486
ARMH1	7.15009	13.097	9.6813	9.20239
RNU5F-1	0	0	0	0
RNU5D-1	0	0	0	1.02249
KIF2C	597.926	524.888	101.116	175.868
RPS8	4611.81	5160.22	3461.6	5251.49
SNORD46	1.78752	1.00746	2.1514	1.02249
RPS15AP11	1.78752	1.00746	0	1.02249
BEST4	2.68128	0	0	1.02249
PLK3	295.835	222.649	808.926	450.917
DYNLT4	12.5127	6.04477	8.6056	8.1799
BTBD19	192.159	161.194	386.176	302.656
PTCH2	22.344	18.1343	16.1355	11.2474
EIF2B3	336.054	382.835	337.77	356.848
HECTD3	1644.52	1577.69	1724.35	1704.49
UROD	782.041	940.969	706.735	857.867
ZSWIM5	0	0	0	0
LINC01144	0.893762	4.02985	0	3.06746
HPDL	8.93762	4.02985	7.5299	11.2474
MUTYH	197.521	274.03	238.805	254.599
TOE1	169.815	216.604	169.961	157.463
TESK2	327.117	224.664	191.475	129.856
PPIAP36	1.78752	0	0	0
CCDC163	9.83138	16.1194	12.9084	9.20239
MMACHC	68.8196	86.6417	70.9962	98.1588
PRDX1	5993.57	6114.29	6568.22	6834.3
AKR1A1	4427.69	4861	4009.13	4460.09
NASP	2423.88	2924.66	1789.96	2165.63
CCDC17	18.769	28.2089	44.1037	27.6072
GPBP1L1	1741.94	1842.65	1758.77	1910.01
RPL7AP16	12.5127	18.1343	11.8327	14.3148
TMEM69	310.135	371.753	329.164	391.613
IPP	42.0068	35.2612	68.8448	42.9445
MAST2	1134.18	1108.21	932.632	1029.64
PIK3R3	319.967	309.291	168.885	261.757
LOC101929626	1.78752	0	0	0
TSPAN1	0.893762	1.00746	0	0
POMGNT1	689.09	603.47	728.249	711.651
LURAP1	42.0068	35.2612	11.8327	21.4722
RAD54L	280.641	352.612	105.419	148.261
LRRC41	1350.47	1240.19	1303.75	1301.63
UQCRH	1065.36	981.268	804.624	985.678
NSUN4	504.975	527.91	536.774	508.176
FAAH	106.358	56.4179	44.1037	16.3598
LINC01398	0.893762	0	0	0
MKNK1-AS1	138.533	125.933	93.5859	86.9114
MKNK1	6158.91	5998.43	5327.94	5255.58
MOB3C	1518.5	1467.87	1581.28	1166.66
ATPAF1	816.004	870.447	548.607	707.561
TEX38	0	3.02239	2.1514	1.02249
EFCAB14-AS1	0.893762	1.00746	1.0757	8.1799
EFCAB14	5038.13	4938.58	4963.28	4822.05
CYP4X1	0	0	1.0757	1.02249
LINC00853	2.68128	2.01492	0	1.02249
TAL1	1.78752	0	0	0
STIL	548.77	575.261	209.762	251.532
CMPK1	2004.71	1801.34	1680.24	1656.43
FOXD2-AS1	55.4132	89.6641	206.534	135.991
FOXD2	75.9697	60.4477	83.9046	73.6191
SLC5A9	1.78752	13.097	7.5299	10.2249
SPATA6	82.2261	105.783	114.024	134.968
AGBL4	0	1.00746	0	0
BEND5	0.893762	0	0	0
ELAVL4	17.8752	17.1268	11.8327	11.2474
LINC02808	0	0	0	1.02249
FAF1	758.804	815.037	551.834	666.662
CDKN2C	1514.93	1405.41	226.973	347.646
LINC01562	0	1.00746	0	0
RNF11	973.306	970.186	1055.26	848.664
RPS2P8	1.78752	0	3.2271	2.04497
TTC39A	3.57505	0	2.1514	2.04497
EPS15	3970.09	4081.23	4468.46	4736.16
RNU6-877P	0	0	2.1514	0
OSBPL9	1447	1473.92	1098.29	1369.11
GAPDHP51	0	3.02239	0	0
SLC25A6P3	0	1.00746	0	1.02249
NRDC	2519.51	2752.39	3135.67	3209.59
LOC105378721	11.6189	6.04477	5.3785	4.08995
MIR761	0	0	0	0
RAB3B	0	0	0	1.02249
RNA5SP48	0	0	0	1.02249
TXNDC12	333.373	387.873	327.013	380.365
KTI12	39.3255	43.3209	37.6495	37.832
TXNDC12-AS1	0	2.01492	6.4542	1.02249
BTF3L4	1017.1	1023.58	1166.06	1025.55
ZFYVE9	14.3002	10.0746	18.2869	5.11244
CC2D1B	1015.31	1291.57	1016.54	1551.11
ORC1	328.011	526.902	164.582	336.398
PRPF38A	533.576	574.253	544.304	653.369
TUT4	644.402	595.41	442.113	459.097
GPX7	4.46881	9.06716	6.4542	0
SHISAL2A	1.78752	7.05223	4.3028	0
COA7	534.469	474.514	689.524	576.683
ZYG11B	1268.25	1172.69	1272.55	1074.63
RPS13P2	141.214	155.149	123.706	137.013
RNU6-969P	0.893762	3.02239	1.0757	1.02249
ZYG11A	2.68128	4.02985	0	0
ECHDC2	235.953	221.642	103.267	117.586
LOC100652967	1.78752	0	0	2.04497
SCP2	2952.99	2798.73	2426.78	2586.89
SLC1A7	0.893762	0	0	0
CPT2	666.746	604.477	473.308	611.447
CZIB	344.098	376.791	309.802	435.58
MAGOH	254.722	233.731	356.057	326.173
LOC100507564	1.78752	3.02239	8.6056	4.08995
LRP8	742.716	883.544	727.173	834.35
LINC01771	2.68128	0	0	6.13492
NDC1	651.552	678.022	433.507	529.648
YIPF1	661.384	686.081	814.305	796.518
DIO1	16.0877	9.06716	13.9841	12.2698
HSPB11	262.766	283.097	208.686	200.408
LRRC42	268.128	266.977	219.443	308.791
HNRNPA3P12	8.04385	6.04477	3.2271	3.06746
TMEM59	3435.62	3093.91	3058.22	2927.38
TCEANC2	447.775	479.552	366.814	393.658
CYB5RL	290.473	254.888	178.566	209.61
MRPL37	893.762	991.342	782.034	984.655
SSBP3	992.969	1107.2	1206.94	1458.07
SSBP3-AS1	22.344	24.1791	26.8925	16.3598
ACOT11	1102.01	742.499	1003.63	526.581
FAM151A	33.0692	17.1268	35.4981	16.3598
MROH7	33.0692	34.2537	38.7252	14.3148
MROH7-TTC4	2.68128	0	0	0
TTC4	10.7251	15.1119	24.7411	9.20239
PARS2	78.651	81.6044	91.4345	91.0014
TTC22	0	0	0	0
LEXM	0	0	0	0
DHCR24	3425.79	5094.73	2848.45	3782.18
LOC105378736	0.893762	2.01492	1.0757	0
USP24	2420.31	2198.28	2631.16	2753.56
LINC01767	0.893762	0	0	0
PLPP3	112.614	173.283	141.992	228.015
C8B	0	0	1.0757	0
DAB1	0	0	0	2.04497
HNRNPA1P6	0	0	1.0757	0
OMA1	172.496	186.38	125.857	182.003
TACSTD2	7.15009	18.1343	21.514	29.6521
AK2P1	33.9629	26.194	32.271	31.6971
MYSM1	911.637	991.342	850.879	779.135
JUN	3175.53	2108.62	3036.7	2191.19
LINC02777	9.83138	11.0821	9.6813	15.3373
HSD52	5.36257	2.01492	1.0757	4.08995
FGGY	174.284	193.433	182.869	184.048
HOOK1	0	0	1.0757	0
CYP2J2	0.893762	0	0	0
NFIA	407.555	467.462	150.598	411.04
NFIA-AS2	0	0	0	2.04497
TM2D1	344.098	368.731	399.085	438.647
PATJ	9.83138	7.05223	39.8009	12.2698
L1TD1	0	4.02985	0	2.04497
KANK4	0.893762	0	0	0
USP1	1242.33	1380.22	704.584	843.552
DOCK7	1642.73	1396.34	1508.13	1373.2
ANGPTL3	0	0	0	0
ATG4C	877.674	763.656	498.049	530.671
LOC441887	1.78752	0	0	1.02249
ALG6	139.427	135	130.16	105.316
ITGB3BP	122.445	196.455	74.2233	88.9564
LOC102724319	0	0	0	0
EFCAB7	44.6881	57.4253	37.6495	51.1244
RNU7-123P	1.78752	0	0	0
PGM1	553.238	559.141	395.858	512.266
RN7SL130P	2.68128	4.02985	0	2.04497
ROR1	0	1.00746	0	0
ROR1-AS1	1.78752	4.02985	0	0
CACHD1	7.15009	4.02985	7.5299	3.06746
RAVER2	67.0321	64.4776	12.9084	16.3598
JAK1	3676.04	3657.09	3686.42	3456.01
LINC01359	0	2.01492	0	2.04497
MIR3671	0	0	3.2271	0
AK4	5.36257	11.0821	371.117	144.171
DNAJC6	10.7251	15.1119	20.4383	10.2249
LEPROT	1794.67	1662.31	2408.49	1917.16
LEPR	139.427	126.94	201.156	130.878
PDE4B	154.621	124.925	218.367	139.058
PDE4B-AS1	0	0	0	0
SGIP1	3.57505	6.04477	13.9841	14.3148
DYNLT5	171.602	75.5596	737.93	326.173
DNAI4	0.893762	7.05223	17.2112	14.3148
MIER1	668.534	617.574	662.631	607.357
SLC35D1	342.311	405	444.264	398.77
IL23R	0	0	2.1514	0
IL12RB2	10.7251	10.0746	65.6177	49.0794
SERBP1	4480.43	5254.92	5092.36	5280.12
RNU6-387P	0	0	1.0757	1.02249
GADD45A	151.046	146.082	212.989	186.093
GNG12	310.135	452.35	202.232	315.949
GNG12-AS1	11.6189	13.097	4.3028	6.13492
DIRAS3	8.04385	4.02985	0	4.08995
ARL5AP3	0	1.00746	0	0
WLS	2370.26	2344.36	606.695	673.819
MIR1262	0	0	0	2.04497
RPE65	4.46881	0	0	0
DEPDC1	241.316	194.44	35.4981	62.3717
DEPDC1-AS1	0	1.00746	0	0
LRRC7	4.46881	7.05223	10.757	7.15741
LRRC40	269.022	289.142	287.212	343.556
RN7SL242P	0	0	0	1.02249
SRSF11	1700.83	1627.05	1588.81	1680.97
ANKRD13C	561.282	454.365	626.057	585.885
HHLA3	119.764	70.5223	90.3588	104.294
CTH	20.5565	37.2761	8.6056	37.832
PTGER3	0	7.05223	0	7.15741
ZRANB2	598.82	689.104	600.241	585.885
NEGR1	14.3002	1.00746	7.5299	6.13492
GDI2P2	0.893762	0	0	1.02249
LRRIQ3	2.68128	4.02985	4.3028	10.2249
FPGT	244.891	286.119	272.152	261.757
FPGT-TNNI3K	7.15009	12.0895	0	8.1799
ERICH3	0	0	0	0
CRYZ	434.368	246.828	408.766	281.184
TYW3	308.348	327.425	307.65	301.634
ACADM	724.841	928.88	646.496	688.134
RABGGTB	531.788	496.679	670.161	529.648
MSH4	0.893762	1.00746	0	1.02249
ST6GALNAC3	16.9815	11.0821	2.1514	4.08995
LOC100418965	0	0	0	0
PIGK	541.62	519.85	382.949	427.4
RPL17P6	16.0877	27.2015	10.757	26.5847
LOC100421400	0.893762	0	0	0
AK5	0	6.04477	1.0757	0
ZZZ3	551.451	550.074	431.356	531.693
RNA5SP20	0	0	0	0
USP33	1165.47	1131.38	1267.17	1155.41
MIGA1	351.248	312.313	361.435	377.298
NSRP1P1	7.15009	4.02985	5.3785	4.08995
NEXN-AS1	0	0	0	2.04497
NEXN	21.4503	21.1567	20.4383	15.3373
FUBP1	1304	1472.91	1398.41	1313.9
DNAJB4	123.339	138.022	118.327	150.306
IFI44L	396.83	483.582	610.998	467.277
IFI44	1089.5	1063.88	1001.48	1092.02
RPL23P3	0	0	0	0
LOC101927560	0	0	0	0
TTLL7	17.8752	14.1045	6.4542	6.13492
PRKACB	3000.36	3228.91	1322.04	2300.6
SAMD13	4.46881	13.097	2.1514	6.13492
DNASE2B	10.7251	10.0746	1.0757	0
RPF1	436.156	397.947	461.475	453.984
GNG5	417.387	463.432	449.643	517.379
SPATA1	4.46881	7.05223	11.8327	7.15741
CTBS	246.678	207.537	260.319	194.273
LOC105378819	34.8567	23.1716	24.7411	26.5847
SSX2IP	159.983	163.209	63.4663	91.0014
LPAR3	0	1.00746	193.626	20.4497
MCOLN2	72.3947	67.4999	340.997	128.833
DNAI3	27.7066	8.05969	15.0598	11.2474
MCOLN3	151.046	58.4328	58.0878	16.3598
SYDE2	8.04385	16.1194	11.8327	5.11244
C1orf52	147.471	155.149	187.172	165.643
BCL10	395.043	384.85	585.181	447.849
DDAH1	8.93762	11.0821	2.1514	4.08995
CCN1	0.893762	0	0	1.02249
ZNHIT6	245.784	234.739	257.092	221.88
COL24A1	26.8128	19.1418	98.9644	20.4497
ODF2L	138.533	160.186	138.765	154.396
CLCA2	0	0	0	0
CLCA4-AS1	7.15009	6.04477	5.3785	8.1799
SH3GLB1	2288.03	2196.27	2475.19	2372.17
RPL17P5	0	2.01492	3.2271	0
SELENOF	1720.49	1625.04	2022.32	1960.11
HS2ST1	856.224	797.91	798.169	595.088
LOC100421465	0	0	0	0
LOC100421468	18.769	21.1567	24.7411	22.4947
LINC01140	7.15009	1.00746	3.2271	2.04497
LINC02801	0	0	0	0
LMO4	717.691	701.193	493.746	690.179
LINC01364	0	0	0	0
PKN2-AS1	0	1.00746	0	1.02249
PKN2	643.508	594.402	489.444	484.659
RNU6-125P	0.893762	0	1.0757	1.02249
GTF2B	438.837	450.335	406.615	485.681
KYAT3	289.579	324.403	283.985	304.701
RBMXL1	402.193	390.895	519.563	514.311
GBP3	837.455	771.716	812.154	849.687
GBP1	384.317	367.724	983.19	614.515
GBP2	1263.78	962.126	1573.75	1215.74
GBP7	0	0	0	0
GBP4	81.3323	73.5447	72.0719	53.1693
GBP5	159.09	117.873	128.008	152.351
GBP6	1.78752	0	1.0757	0
GBP1P1	2.68128	0	4.3028	1.02249
LRRC8B	361.973	286.119	474.384	307.769
LRRC8C-DT	47.3694	54.4029	53.785	58.2818
LRRC8C	1286.12	1402.39	2093.31	1891.6
LRRC8D	723.053	663.917	898.21	755.618
RN7SKP272	2.68128	4.02985	0	0
ZNF326	361.973	410.037	382.949	353.781
LINC02609	0.893762	0	0	0
ZNF644	833.88	856.342	976.736	810.832
HFM1	0.893762	1.00746	3.2271	0
CDC7	231.484	258.918	115.1	178.935
HSP90B3P	8.93762	6.04477	5.3785	14.3148
TGFBR3	21.4503	26.194	0	14.3148
SETSIP	8.04385	6.04477	0	7.15741
BTBD8	109.039	92.6865	94.6616	99.1813
C1orf146	0	0	0	0
GLMN	89.3762	72.5372	60.2392	58.2818
RPAP2	286.897	279.067	328.089	382.41
GFI1	6.25633	7.05223	3.2271	9.20239
EVI5	1131.5	1259.33	1018.69	1015.33
RPL5	4795.92	5220.67	3686.42	5299.55
DIPK1A	90.2699	55.4104	74.2233	33.7421
SNORA66	1.78752	4.02985	0	1.02249
MTF2	429.006	477.537	470.081	450.917
TMED5	1619.5	1658.28	2062.12	1795.49
CCDC18	268.128	326.418	211.913	215.745
RPL36AP11	0	0	0	0
DR1	1135.97	1134.4	1126.26	1155.41
LOC100421273	0	0	1.0757	1.02249
FNBP1L	53.6257	99.7387	101.116	97.1363
BCAR3	129.595	169.254	46.2551	80.7765
MIR760	0	0	0	0
DNTTIP2	942.918	956.081	1174.66	1082.81
GCLM	545.195	588.358	546.456	551.121
ARHGAP29	0	0	0	0
ABCD3	660.49	885.559	678.767	834.35
F3	44.6881	50.3731	63.4663	55.2143
SLC44A3-AS1	0	0	0	0
CNN3	2.68128	3.02239	0	3.06746
ALG14	124.233	103.769	119.403	147.238
ALG14-AS1	0	0	0	0
TLCD4-RWDD3	1.78752	1.00746	1.0757	1.02249
LOC101928118	0	0	1.0757	0
RWDD3	25.9191	13.097	17.2112	23.5172
RPL7P9	67.0321	67.4999	48.4065	59.3043
PTBP2	98.3138	77.5746	66.6934	85.8889
DPYD	3061.13	3019.36	4944.99	3825.12
DPYD-AS1	3.57505	1.00746	7.5299	2.04497
SEC63P1	0	1.00746	3.2271	3.06746
RPL26P9	0	0	3.2271	1.02249
DPYD-AS2	0	2.01492	0	1.02249
LOC100419654	0	0	2.1514	0
MIR137HG	0	1.00746	4.3028	0
SNX7	48.2631	55.4104	59.1635	59.3043
PLPPR5	0.893762	0	0	0
PALMD	0	1.00746	0	0
FRRS1	123.339	353.619	60.2392	306.746
AGL	616.695	590.373	689.524	724.943
SLC35A3	225.228	224.664	234.503	204.497
RNU6-1318P	0	0	3.2271	0
MFSD14A	109.933	115.858	119.403	126.788
SASS6	179.646	165.224	90.3588	141.103
TRMT13	137.639	109.813	150.598	122.698
LRRC39	14.3002	10.0746	3.2271	4.08995
DBT	582.733	466.455	489.444	463.187
RPL23AP90	0	1.00746	0	0
RTCA	849.967	844.253	1182.19	1269.93
MIR553	0	0	0	1.02249
CDC14A	126.02	135	96.813	101.226
GPR88	0	0	2.1514	0
VCAM1	5.36257	10.0746	2.1514	0
EXTL2	176.965	187.388	35.4981	84.8664
SLC30A7	841.03	788.843	973.509	870.137
DPH5	149.258	147.089	178.566	190.183
LOC102606465	31.2817	7.05223	31.1953	29.6521
S1PR1	761.485	590.373	883.15	1193.24
RPSAP19	5.36257	5.03731	4.3028	3.06746
LOC101928436	0	0	0	0
RN7SKP285	0	0	0	0
RNPC3	229.697	305.261	246.335	219.835
AMY2B	95.6325	133.992	51.6336	78.7315
AMY2A	0	0	0	1.02249
LOC100129138	0.893762	0	0	0
SEPTIN2P1	41.113	45.3358	21.514	30.6746
LOC401957	67.0321	62.4626	47.3308	68.5066
PRMT6	271.704	268.992	266.774	295.499
NTNG1	0	0	0	0
VAV3	2322.89	1924.25	2788.21	2235.16
VAV3-AS1	5.36257	0	5.3785	1.02249
SLC25A24	1677.59	1287.54	2368.69	1695.28
NBPF4	0	1.00746	0	0
SLC25A24P1	0	4.02985	0	3.06746
SLC25A24P2	0	2.01492	0	0
NBPF6	0	1.00746	0	1.02249
FAM102B	1719.6	1327.83	1546.86	1343.55
HENMT1	196.628	174.291	144.144	166.665
PRPF38B	1307.57	1230.11	1102.59	1289.36
FNDC7	0	0	0	0
STXBP3	752.547	779.775	960.6	860.934
AKNAD1	0	0	0	0
GPSM2	445.987	370.746	132.311	165.643
CLCC1	575.582	558.134	546.456	562.368
WDR47	541.62	562.164	699.205	652.347
RPL17P7	35.7505	43.3209	38.7252	52.1469
TAF13	345.886	260.933	425.977	303.679
TMEM167B	954.537	942.984	1140.24	913.081
C1orf194	0	1.00746	0	1.02249
ELAPOR1	3.57505	5.03731	2.1514	1.02249
SARS1	1315.62	1352.01	1398.41	1556.23
CELSR2	152.833	148.097	30.1196	71.5741
PSRC1	276.172	182.351	110.797	101.226
SORT1	1415.72	1217.01	3049.61	1835.36
PSMA5	766.847	897.648	1134.86	1099.17
SYPL2	6.25633	13.097	1.0757	2.04497
ATXN7L2	90.2699	81.6044	58.0878	86.9114
CYB561D1	644.402	578.283	644.344	534.761
AMIGO1	5.36257	9.06716	3.2271	15.3373
GPR61	1.78752	1.00746	4.3028	0
GNAI3	2425.67	2603.28	2840.92	2950.9
AMPD2	1085.92	771.716	1857.73	1300.6
GSTM4	444.2	495.671	358.208	341.511
GSTM2	86.6949	80.5969	11.8327	40.8995
GSTM1	0	174.291	0	98.1588
GSTM3	77.7573	60.4477	131.235	66.4617
CSF1	108.145	214.589	154.901	103.271
AHCYL1	2168.27	2247.65	1750.16	1860.93
STRIP1	765.06	702.201	712.113	758.686
SLC6A17	0	2.01492	0	0
KCNC4	148.364	125.933	143.068	61.3492
RBM15-AS1	0	2.01492	3.2271	0
RBM15	491.569	498.694	368.965	335.376
SLC16A4	10.7251	12.0895	4.3028	12.2698
LAMTOR5	325.329	298.209	331.316	286.296
KCNA10	0	3.02239	2.1514	0
KCNA2	3.57505	5.03731	0	0
KCNA3	8.04385	0	20.4383	10.2249
CD53	7503.13	7343.39	10954.9	9704.43
LRIF1	125.127	126.94	100.04	114.519
DRAM2	1591.79	1253.28	1339.25	1057.25
CEPT1	930.406	893.619	843.349	852.754
DENND2D	1088.6	700.186	877.771	632.92
CHI3L2	7.15009	16.1194	458.248	371.163
PGBP	0	0	0	0
OVGP1	8.93762	3.02239	4.3028	7.15741
UBE2FP3	3.57505	1.00746	6.4542	8.1799
WDR77	312.817	317.35	432.431	394.68
ATP5PB	2847.52	3180.56	2607.5	3206.52
C1orf162	1823.27	1443.69	2761.32	1996.92
TMIGD3	420.068	252.873	918.648	480.569
RNU6-792P	2.68128	0	3.2271	0
ADORA3	1714.23	1995.78	2157.85	2715.73
RAP1A	2422.09	2556.94	4563.12	3861.93
KRT18P57	4.46881	3.02239	8.6056	0
RNU6-151P	0	0	1.0757	0
INKA2	231.484	286.119	290.439	308.791
INKA2-AS1	0.893762	0	0	0
LOC101928718	2.68128	2.01492	0	2.04497
DDX20	386.105	447.313	447.491	484.659
KCND3	2.68128	0	0	1.02249
CTTNBP2NL	1211.05	1111.23	1249.96	1298.56
MIR4256	6.25633	0	0	4.08995
WNT2B	81.3323	72.5372	61.3149	54.1918
ST7L	119.764	202.5	107.57	196.318
CAPZA1	5216.89	6002.46	6344.48	6695.25
MRPL53P1	3.57505	9.06716	6.4542	0
RNU7-70P	0	0	1.0757	0
MOV10	929.512	841.231	981.039	844.574
RHOC	688.196	624.626	1046.66	806.742
PPM1J	2.68128	3.02239	3.2271	4.08995
TAFA3	0.893762	1.00746	4.3028	5.11244
LINC01356	2.68128	5.03731	1.0757	5.11244
SLC16A1	2159.33	2114.66	2607.5	2209.59
SLC16A1-AS1	123.339	120.895	176.415	150.306
LRIG2-DT	16.0877	4.02985	18.2869	7.15741
LRIG2	362.867	346.567	387.252	357.871
MAGI3	55.4132	80.5969	32.271	56.2368
LOC100421402	51.8382	73.5447	54.8607	74.6416
PHTF1	454.031	503.731	437.81	336.398
RPS2P14	4.46881	7.05223	3.2271	11.2474
RSBN1	346.779	334.477	362.511	357.871
PTPN22	996.544	735.447	968.13	642.122
AP4B1-AS1	9.83138	7.05223	10.757	14.3148
BCL2L15	4.46881	1.00746	0	7.15741
AP4B1	254.722	292.164	286.136	353.781
DCLRE1B	816.898	960.111	871.317	963.183
HIPK1-AS1	3.57505	3.02239	1.0757	8.1799
HIPK1	4059.47	4047.98	3405.67	3725.94
OLFML3	2195.97	2339.33	288.288	1139.05
SYT6	119.764	93.6939	79.6018	156.441
TRIM33	943.812	947.014	984.266	821.057
RPL26P10	0	0	0	1.02249
BCAS2	256.51	283.097	286.136	328.218
DENND2C	15.1939	13.097	2.1514	11.2474
NRAS	1661.5	1510.19	1888.93	1755.61
CSDE1	9977.95	9893.27	9779.19	9968.23
RNY1P13	0	0	0	0
SIKE1	416.493	377.798	379.722	385.478
TSPAN2	2.68128	1.00746	2.1514	1.02249
VANGL1	400.405	407.015	285.061	404.905
NHLH2	0	0	3.2271	0
SLC22A15	230.59	167.239	237.73	164.62
MAB21L3	0.893762	2.01492	3.2271	3.06746
ATP1A1	4759.28	4372.38	5628.06	5130.84
ATP1A1-AS1	35.7505	15.1119	13.9841	23.5172
RNU6-817P	1.78752	0	0	1.02249
LINC01762	0.893762	1.00746	6.4542	0
CD58	399.511	357.649	463.627	313.904
MIR548AC	0	1.00746	0	0
IGSF3	74.1822	51.3805	39.8009	24.5397
CD2	6.25633	6.04477	5.3785	2.04497
PTGFRN	2923.49	2718.13	1995.42	2541.9
CD101	144.789	129.963	201.156	401.837
LOC101929099	9.83138	4.02985	3.2271	4.08995
TTF2	1033.19	1207.95	493.746	732.101
MIR942	0	0	0	0
TRIM45	52.7319	49.3656	12.9084	41.922
MAN1A2	1615.03	1537.39	1373.67	1425.35
TENT5C	3.57505	3.02239	12.9084	3.06746
GDAP2	547.876	559.141	584.105	563.39
WDR3	365.548	440.261	550.758	583.84
SPAG17	0	0	0	5.11244
TBX15	0	0	2.1514	0
WARS2	103.676	99.7387	105.419	102.249
RPS3AP12	0	1.00746	0	0
WARS2-AS1	152.833	150.112	95.7373	114.519
RPL6P2	0.893762	0	0	0
LINC01780	0	3.02239	0	0
HAO2	1.78752	0	0	0
LINC00622	2.68128	1.00746	2.1514	3.06746
ZNF697	204.671	142.052	400.16	196.318
PHGDH	30.3879	22.1642	3.2271	8.1799
NBPF7P	0	0	0	0
NOTCH2	7510.28	7097.57	9481.22	7609.35
SEC22B	2673.24	2111.64	2911.92	1853.77
NBPF8	128.702	185.373	148.447	150.306
PFN1P2	16.0877	5.03731	3.2271	1.02249
NOTCH2NLR	0	0	2.1514	0
NBPF26	67.9259	66.4925	77.4504	55.2143
PPIAL4A	0	0	0	0
RNVU1-4	0	0	1.0757	0
PDE4DIPP4	0.893762	0	0	0
FCGR1B	356.611	267.985	537.85	471.367
LOC100996318	24.1316	26.194	57.0121	39.877
FAM72B	77.7573	64.4776	33.3467	37.832
SRGAP2C	456.712	456.38	436.734	439.67
SRGAP2-AS1	2.68128	2.01492	5.3785	2.04497
LINC02798	33.0692	54.4029	74.2233	53.1693
MTIF2P1	0	1.00746	0	1.02249
EMBP1	161.771	200.485	140.917	169.733
RNVU1-17	0.893762	0	0	0
RNVU1-18	0	0	0	1.02249
LINC01145	0	0	0	0
FCGR1CP	203.778	73.5447	367.889	177.913
H3-2	4.46881	3.02239	5.3785	8.1799
FAM72C	8.04385	5.03731	6.4542	6.13492
RNVU1-15	0	0	0	0
NBPF15	100.101	114.851	102.192	105.316
SRGAP2B	210.034	199.477	195.777	153.373
FAM72D	18.769	11.0821	10.757	8.1799
RNU1-153P	0	2.01492	3.2271	0
NBPF20	38.4317	34.2537	41.9523	41.922
NBPF25P	40.2193	25.1865	25.8168	26.5847
GPR89A	105.464	95.7089	89.2831	96.1138
PDZK1	1.78752	3.02239	1.0757	2.04497
CD160	4.46881	5.03731	2.1514	3.06746
RNF115	757.016	800.932	712.113	785.27
POLR3C	697.134	769.701	784.185	700.404
NUDT17	50.0506	42.3134	35.4981	53.1693
PIAS3	416.493	425.149	496.973	478.524
MIR6736	0	0	2.1514	0
ANKRD35	34.8567	33.2462	80.6775	60.3267
ITGA10	16.9815	20.1492	41.9523	22.4947
PEX11B	365.548	384.85	336.694	341.511
RBM8A	514.807	553.096	493.746	525.558
GNRHR2	11.6189	7.05223	2.1514	3.06746
LIX1L-AS1	3.57505	3.02239	10.757	4.08995
LIX1L	688.196	628.656	556.137	613.492
ANKRD34A	2.68128	6.04477	23.6654	7.15741
POLR3GL	143.002	140.037	143.068	127.811
TXNIP	8120.72	10462.5	6964.08	6411
HJV	0	0	0	1.02249
NBPF10	122.445	73.5447	161.355	93.0463
NOTCH2NLA	8.04385	0	11.8327	0
LOC100996756	16.0877	6.04477	4.3028	4.08995
NBPF12	343.204	345.559	336.694	305.724
PRKAB2	322.648	375.783	232.351	254.599
FMO5	118.87	125.933	63.4663	86.9114
CCT8P1	155.515	120.895	126.933	150.306
RPL7AP15	0.893762	1.00746	0	0
CHD1L	17.8752	14.1045	17.2112	10.2249
LINC00624	9.83138	6.04477	9.6813	6.13492
BCL9	123.339	173.283	151.674	174.845
ACP6	60.7758	62.4626	29.0439	59.3043
GJA5	0	1.00746	0	0
GPR89B	41.113	48.3582	41.9523	46.0119
RNVU1-7	0	0	0	0
NBPF11	194.84	130.97	164.582	106.339
RNVU1-22	0	0	0	0
LINC01138	12.5127	12.0895	25.8168	14.3148
RNVU1-1	0	0	0	0
RNU1-155P	0	0	2.1514	0
PDE4DIPP6	10.7251	17.1268	16.1355	24.5397
RNVU1-3	0	0	1.0757	0
NBPF14	379.849	683.059	373.268	564.413
NOTCH2NLB	0.893762	0	0	0
NUDT4B	0	0	0	0
PDE4DIP	4071.98	2315.15	4993.4	1953.97
NBPF9	201.096	409.029	159.204	332.308
NOTCH2NLC	45.5818	44.3283	88.2074	44.9894
NBPF19	8.04385	10.0746	10.757	10.2249
LINC00869	24.1316	12.0895	18.2869	23.5172
FCGR1A	1078.77	1060.86	2249.29	1799.58
H2BC18	28.6004	22.1642	11.8327	8.1799
H3C13	0.893762	2.01492	1.0757	0
H4C14	0	0	0	0
H2AC18	0	0	2.1514	1.02249
H2BC19P	21.4503	18.1343	30.1196	14.3148
H2BC20P	76.8635	94.7014	76.3747	79.754
H2AC19	0	0	0	0
H2BC21	33.0692	47.3507	129.084	124.743
H2AC20	15.1939	10.0746	3.2271	6.13492
H2AC21	1.78752	1.00746	0	0
BOLA1	113.508	121.903	48.4065	102.249
SV2A	7.15009	3.02239	0	0
SF3B4	1434.49	1643.17	1466.18	1622.69
MTMR11	10.7251	14.1045	10.757	8.1799
OTUD7B	16.0877	23.1716	53.785	50.1019
VPS45	801.704	814.029	725.022	834.35
PLEKHO1	3678.72	3161.41	6298.22	4225.94
ANP32E	641.721	842.238	444.264	634.965
RNU2-17P	0	1.00746	2.1514	0
CA14	4.46881	3.02239	11.8327	1.02249
APH1A	3342.67	3349.81	2633.31	2929.43
C1orf54	584.52	436.231	784.185	528.626
CIART	35.7505	15.1119	27.9682	15.3373
MRPS21	562.176	482.574	439.961	541.918
PRPF3	647.083	720.335	605.619	644.167
RPRD2	1350.47	1402.39	1116.58	1155.41
TARS2	610.439	635.708	579.802	706.539
ECM1	6245.61	5330.48	5545.23	4433.5
FALEC	0.893762	1.00746	1.0757	3.06746
ADAMTSL4	1679.38	1423.54	3668.14	2962.15
MIR4257	5.36257	2.01492	3.2271	5.11244
RN7SL473P	0.893762	4.02985	1.0757	3.06746
RN7SL600P	1.78752	2.01492	2.1514	5.11244
MCL1	5241.02	4634.32	6839.3	5746.38
ENSA	2553.48	2644.59	1971.76	2175.85
GOLPH3L	361.08	364.701	216.216	236.195
HORMAD1	16.0877	8.05969	12.9084	13.2923
CTSS	31082.3	29135.8	31159.8	26005.9
CTSK	935.768	371.753	1010.08	226.992
UBE2D3P3	0	1.00746	3.2271	0
ARNT	3319.43	3496.9	2175.07	2789.35
RNU6-1309P	0	0	0	0
SETDB1	799.917	829.141	693.827	755.618
CERS2	2571.35	2210.37	2949.57	2452.95
ANXA9	85.8011	55.4104	52.7093	49.0794
MINDY1	451.35	356.641	335.618	390.59
PRUNE1	344.992	351.604	351.754	351.736
RNU6-884P	0	2.01492	0	0
BNIPL	16.9815	1.00746	4.3028	6.13492
C1orf56	34.8567	23.1716	17.2112	19.4273
CDC42SE1	3761.84	3546.27	5377.42	4798.53
MLLT11	176.965	153.134	270.001	210.632
GABPB2	365.548	448.32	337.77	299.589
SEMA6C	73.2884	75.5596	37.6495	37.832
TNFAIP8L2	1048.38	1401.38	1083.23	1391.61
SCNM1	740.035	539.999	801.397	696.314
LYSMD1	79.5448	72.5372	89.2831	76.6865
VPS72	489.781	541.007	550.758	569.525
PIP5K1A	902.699	859.365	958.449	984.655
PSMD4	1548	1785.22	2078.25	2148.25
ZNF687-AS1	0	0	0	0
ZNF687	998.332	1020.56	969.206	864.002
PI4KB	2164.69	2288.95	1867.42	2049.06
RN7SL444P	0.893762	2.01492	0	0
RFX5	1272.72	1075.97	792.791	797.54
SELENBP1	8.04385	7.05223	1.0757	0
PSMB4	1945.72	2151.94	2182.6	2406.93
POGZ	1487.22	1558.54	1317.73	1346.62
RNY4P25	0.893762	0	1.0757	0
CGN	8.93762	7.05223	8.6056	9.20239
TUFT1	113.508	94.7014	123.706	89.9789
RPS10P6	0	0	1.0757	0
SNX27	2063.7	1639.14	2077.18	1771.97
CELF3	0	0	0	1.02249
MRPL9	239.528	196.455	216.216	239.262
OAZ3	40.2193	46.3432	37.6495	24.5397
TDRKH	799.917	892.611	808.926	912.059
TDRKH-AS1	7.15009	6.04477	8.6056	6.13492
RORC	0.893762	1.00746	0	3.06746
C2CD4D	0	2.01492	6.4542	0
THEM5	1.78752	0	3.2271	4.08995
THEM4	192.159	161.194	128.008	156.441
S100A10	5292.86	3485.82	7763.33	5696.28
S100A11	8618.54	7153.99	10844.1	9788.27
TCHH	12.5127	7.05223	24.7411	22.4947
FLG-AS1	0	1.00746	2.1514	2.04497
HRNR	15.1939	4.02985	6.4542	5.11244
FLG	3.57505	7.05223	7.5299	8.1799
PGLYRP4	1.78752	1.00746	4.3028	0
RNU6-160P	0	0	0	0
S100A9	9044.87	8243.05	55274.9	34371.9
S100A12	4.46881	4.02985	167.809	99.1813
S100A8	238.634	213.582	6659.66	4018.37
S100A15A	0	0	0	0
S100A6	6122.27	5848.32	6724.2	5653.33
S100A5	1.78752	2.01492	7.5299	2.04497
S100A4	12043.4	12111.7	5910.97	8388.49
S100A3	3.57505	6.04477	9.6813	9.20239
S100A2	3.57505	5.03731	7.5299	10.2249
S100A16	0.893762	1.00746	1.0757	7.15741
S100A14	0	0	0	0
S100A13	37.538	35.2612	36.5738	27.6072
S100A1	21.4503	17.1268	12.9084	10.2249
CHTOP	789.191	912.76	787.412	881.384
SNAPIN	649.765	722.35	660.48	603.267
ILF2	1712.45	1960.52	1474.78	1849.68
NPR1	0.893762	2.01492	5.3785	6.13492
INTS3	6.25633	7.05223	7.5299	1.02249
SLC27A3	8.93762	4.02985	2.1514	2.04497
GATAD2B	31.2817	33.2462	35.4981	35.7871
LOC101928059	31.2817	31.2313	27.9682	34.7646
DENND4B	5074.78	5219.66	4360.89	4509.17
CRTC2	1064.47	1136.42	1329.57	1208.58
SLC39A1	21.4503	18.1343	36.5738	21.4722
MIR6737	0	0	0	0
CREB3L4	88.4824	106.791	51.6336	79.754
JTB	105.464	94.7014	92.5102	55.2143
RAB13	117.083	72.5372	264.622	166.665
RPS27	3827.09	3456.6	2450.44	3132.9
NUP210L	0.893762	0	3.2271	0
TPM3	12650.3	14276.7	16666.9	18438.5
C1orf189	0.893762	1.00746	1.0757	2.04497
C1orf43	3765.42	3589.59	3916.62	3829.21
UBAP2L	3488.35	3577.5	3577.78	3903.86
HAX1	755.229	754.589	733.627	874.227
ATP8B2	42.0068	52.388	79.6018	130.878
RPSAP17	0	0	0	0
IL6R-AS1	53.6257	61.4552	11.8327	4.08995
IL6R	4205.15	4875.11	2483.79	3472.37
PSMD8P1	4.46881	4.02985	0	3.06746
SHE	8.04385	9.06716	13.9841	4.08995
TDRD10	2.68128	1.00746	0	0
UBE2Q1	1350.47	1271.42	1371.52	1249.48
UBE2Q1-AS1	6.25633	5.03731	3.2271	3.06746
LOC107985206	0	0	0	0
CHRNB2	1.78752	2.01492	6.4542	5.11244
ADAR	7025.86	7044.17	8118.31	8032.66
PMVK	598.82	639.738	473.308	713.696
PBXIP1	1856.34	1700.6	1593.11	1343.55
PYGO2	842.817	843.245	677.691	789.36
LOC101928120	2.68128	2.01492	2.1514	2.04497
SHC1	1125.25	1225.07	1069.25	1317.99
CKS1B	345.886	337.5	111.873	157.463
MIR4258	6.25633	0	0	2.04497
FLAD1	336.054	365.709	382.949	385.478
LENEP	0	1.00746	0	1.02249
ZBTB7B	3720.73	3488.84	4341.53	4275.02
DCST2	0	6.04477	2.1514	0
DCST1	3.57505	2.01492	3.2271	6.13492
ADAM15	2551.69	3788.06	2087.93	3210.61
EFNA4	78.651	94.7014	104.343	95.0913
EFNA3	2.68128	7.05223	6.4542	16.3598
EFNA1	0	0	3.2271	0
SLC50A1	585.414	661.902	701.356	871.159
DPM3	126.914	133.992	104.343	104.294
KRTCAP2	56.307	42.3134	46.2551	37.832
TRIM46	6.25633	1.00746	9.6813	8.1799
MUC1	3.57505	2.01492	23.6654	12.2698
THBS3	55.4132	85.6342	102.192	120.653
MTX1	193.946	247.836	252.79	297.544
GBAP1	8.93762	8.05969	18.2869	10.2249
MTX1P1	26.8128	18.1343	22.5897	19.4273
GBA	39.3255	3.02239	144.144	169.733
FAM189B	0.893762	0	0	0
SCAMP3	0	0	0	0
CLK2	0.893762	3.02239	0	0
FDPS	849.074	1248.25	577.651	840.485
RUSC1-AS1	89.3762	112.836	80.6775	86.9114
RUSC1	544.301	657.873	438.886	515.334
ASH1L	1626.65	1554.51	1707.14	1749.48
MIR555	0	1.00746	0	0
RNU6-106P	0.893762	0	0	0
POU5F1P4	1.78752	2.01492	4.3028	1.02249
ASH1L-AS1	14.3002	7.05223	18.2869	7.15741
MSTO1	158.196	146.082	243.108	179.958
YY1AP1	797.235	801.94	828.289	804.697
DAP3	1270.93	1281.49	1339.25	1516.35
GON4L	1144.01	1091.08	1374.74	1160.52
SYT11	755.229	442.276	2049.21	965.228
RIT1	1732.11	1436.64	1760.92	1381.38
KHDC4	571.114	685.074	609.922	642.122
SNORA80E	0	3.02239	2.1514	1.02249
RXFP4	2.68128	1.00746	0	0
ARHGEF2	5986.42	5624.66	7752.57	6286.25
MIR6738	0	0	0	0
ARHGEF2-AS2	11.6189	17.1268	21.514	24.5397
ARHGEF2-AS1	0	0	0	0
SSR2	1416.61	1528.32	1686.7	1793.44
UBQLN4	842.817	807.984	879.923	855.822
LAMTOR2	996.544	1146.49	1233.83	1286.29
RAB25	0	0	0	1.02249
MEX3A	1.78752	0	2.1514	0
LMNA	7890.13	9592.04	9781.34	13421.2
SEMA4A	2751	2155.97	5742.09	3604.27
SLC25A44	1033.19	971.193	1045.58	1008.17
PMF1	218.972	208.545	109.721	164.62
BGLAP	0	1.00746	0	3.06746
PAQR6	28.6004	20.1492	18.2869	36.8095
SMG5	2533.81	2746.34	2835.55	2971.35
TMEM79	198.415	197.462	145.22	142.126
GLMP	3611.69	3443.5	2683.87	3090.98
VHLL	0	0	0	0
CCT3	2675.03	2950.86	3969.33	4020.42
TSACC	3.57505	17.1268	8.6056	18.4048
MIR9-1HG	0.893762	0	10.757	0
MEF2D	2901.15	2277.87	2055.66	1977.49
IQGAP3	1859.02	1465.86	271.076	305.724
TTC24	0.893762	7.05223	0	4.08995
NAXE	675.684	695.149	492.671	668.707
GPATCH4	235.059	327.425	392.631	477.502
HAPLN2	0	0	0	0
BCAN	2.68128	1.00746	2.1514	3.06746
NES	51.8382	87.6492	82.8289	59.3043
CRABP2	72.3947	95.7089	58.0878	53.1693
ISG20L2	801.704	876.492	854.106	779.135
METTL25B	301.198	305.261	231.276	231.082
MRPL24	355.717	513.805	461.475	687.111
HDGF	3438.3	3390.11	4383.48	3787.29
PRCC	792.767	803.954	858.409	878.317
SH2D2A	6.25633	10.0746	17.2112	4.08995
NTRK1	0.893762	0	0	0
INSRR	3.57505	0	0	1.02249
PEAR1	0	3.02239	4.3028	0
LRRC71	4.46881	4.02985	4.3028	1.02249
ARHGEF11	5077.46	4583.95	6080.93	5148.22
MIR765	0.893762	3.02239	6.4542	3.06746
RN7SL612P	0	0	0	0
KRT8P45	0	1.00746	1.0757	1.02249
ETV3L	2.68128	0	15.0598	3.06746
ETV3	1093.07	956.081	1253.19	1026.58
CYCSP52	6.25633	3.02239	6.4542	2.04497
FCRL5	3.57505	4.02985	0	5.11244
FCRL4	0	0	0	0
FCRL3	0.893762	6.04477	4.3028	4.08995
FCRL2	0	3.02239	2.1514	2.04497
FCRL1	5.36257	3.02239	0	2.04497
CD5L	0	0	0	1.02249
LOC105371458	0	0	0	0
KIRREL1	3.57505	3.02239	3.2271	4.08995
LINC01704	0	0	0	0
CD1D	30.3879	59.4402	23.6654	68.5066
CD1A	77.7573	57.4253	40.8766	33.7421
HMGN1P5	0.893762	1.00746	0	0
CD1C	102.783	100.746	52.7093	56.2368
CD1B	10.7251	12.0895	21.514	17.3823
CD1E	7.15009	2.01492	33.3467	12.2698
OR10Z1	0.893762	0	0	0
SPTA1	7.15009	6.04477	1.0757	1.02249
OR6N1	0	3.02239	0	0
OR10AA1P	0	0	0	0
MNDA	3449.92	3411.27	2501	3665.62
PYHIN1	42.9006	27.2015	4.3028	10.2249
IFI16	4984.51	5042.35	4819.14	5181.97
AIM2	3.57505	1.00746	11.8327	17.3823
FCER1A	4.46881	3.02239	0	2.04497
DUSP23	647.977	639.738	406.615	547.031
FCRL6	48.2631	22.1642	305.499	92.0239
SLAMF8	1555.15	519.85	5290.29	1180.97
LOC107985216	1.78752	2.01492	1.0757	1.02249
CFAP45	1.78752	0	2.1514	6.13492
TAGLN2	3975.45	4567.83	7755.8	7125.71
SLAMF9	8.93762	8.05969	19.3626	1.02249
KCNJ10	0.893762	1.00746	10.757	2.04497
PIGM	304.773	248.843	382.949	269.937
KCNJ9	0	0	0	0
IGSF8	487.1	597.425	595.938	565.435
ATP1A4	0	0	1.0757	2.04497
CASQ1	0.893762	0	0	5.11244
LOC729867	8.04385	2.01492	12.9084	16.3598
PEA15	5697.73	5136.04	12350.1	9193.18
DCAF8	487.1	485.597	419.523	448.872
LOC100287049	16.9815	22.1642	12.9084	18.4048
RPSAP18	0.893762	0	1.0757	0
PEX19	546.088	518.843	537.85	533.738
COPA	4682.42	5034.29	5711.97	6145.15
NCSTN	4379.43	4405.63	4986.95	4939.64
NHLH1	0.893762	0	13.9841	1.02249
VANGL2	0.893762	1.00746	3.2271	11.2474
SLAMF6	96.5263	82.6119	182.869	178.935
CD84	16256.6	12618.5	23776.2	18934.4
SLAMF1	9.83138	4.02985	235.578	56.2368
CD48	513.019	475.522	929.405	699.381
SLAMF7	132.277	140.037	840.122	245.397
LY9	102.783	44.3283	27.9682	26.5847
CD244	73.2884	65.485	45.1794	85.8889
ITLN1	0.893762	0	3.2271	1.02249
F11R	938.45	833.171	429.204	512.266
TSTD1	35.7505	26.194	34.4224	11.2474
USF1	1393.37	1482.98	1118.73	1148.25
ARHGAP30	7273.43	6746.97	8578.71	7808.74
NECTIN4	209.14	73.5447	816.456	311.859
KLHDC9	1.78752	2.01492	5.3785	0
PFDN2	361.973	313.321	393.706	349.691
NIT1	442.412	527.91	492.671	499.996
DEDD	388.786	350.597	323.786	308.791
UFC1	796.342	801.94	693.827	786.293
USP21	360.186	421.119	267.849	351.736
PPOX	206.459	199.477	124.781	169.733
B4GALT3	504.975	509.776	475.459	490.794
ADAMTS4	3.57505	1.00746	1.0757	1.02249
NDUFS2	2002.92	2068.32	1777.06	2109.39
FCER1G	15668.5	12533.8	23534.2	14276
APOA2	8.04385	2.01492	11.8327	3.06746
TOMM40L	459.393	563.171	305.499	456.029
MIR5187	2.68128	0	0	0
NR1I3	13.4064	13.097	4.3028	5.11244
PCP4L1	1.78752	0	0	0
MPZ	34.8567	67.4999	29.0439	56.2368
SDHC	1362.99	1471.9	1171.44	1427.39
RRM2P2	0	0	0	0
FCGR2A	14628.2	8014.36	12998.8	8925.29
HSPA6	634.571	268.992	854.106	306.746
RPS23P10	0	1.00746	0	0
FCGR3A	7268.96	8705.48	25690.9	25065.3
RPS23P9	0.893762	1.00746	0	0
FCGR3B	8.93762	18.1343	48.4065	95.0913
FCGR2B	2132.52	1729.81	3080.81	2776.05
RPL31P11	7.15009	5.03731	1.0757	5.11244
FCRLA	7.15009	14.1045	60.2392	62.3717
FCRLB	84.9074	65.485	173.188	118.609
RN7SL466P	0	0	0	0
DUSP12	210.928	202.5	273.228	275.049
ATF6	2391.71	2448.13	3362.64	3211.63
OLFML2B	2712.57	2126.75	16860.5	12174.8
NOS1AP	0	0	16.1355	3.06746
SPATA46	0	1.00746	1.0757	0
C1orf226	1.78752	7.05223	22.5897	4.08995
SH2D1B	0.893762	0	1.0757	4.08995
UHMK1	3628.67	3478.77	3671.36	3286.27
UAP1	193.946	190.41	190.399	168.71
DDR2	1.78752	6.04477	1.0757	4.08995
HSD17B7	215.397	271.007	123.706	225.97
RGS5	5.36257	12.0895	2.1514	9.20239
NUF2	277.96	309.291	76.3747	120.653
HMGB3P6	0	0	2.1514	0
PBX1	2.68128	2.01492	1.0757	0
MGST3	922.362	883.544	1424.23	1196.31
ALDH9A1	1714.23	2006.86	2231	1986.69
RPS13P1	3.57505	0	0	0
RPL21P27	0	1.00746	0	0
LOC440700	0.893762	1.00746	1.0757	0
TMCO1	1104.69	1134.4	1416.7	1435.57
UCK2	167.133	226.679	289.363	220.857
FAM78B	0	0	0	1.02249
LOC284685	21.4503	19.1418	19.3626	26.5847
FMO7P	0	0	0	0
POGK	1934.1	1943.39	2006.18	1921.25
TADA1	135.852	165.224	143.068	154.396
DUTP6	2.68128	3.02239	7.5299	1.02249
ILDR2	42.0068	38.2835	7.5299	3.06746
MAEL	3.57505	0	0	0
GPA33	3.57505	16.1194	0	2.04497
STYXL2	141.214	238.768	0	39.877
POU2F1	906.274	853.32	830.44	744.371
CD247	4.46881	12.0895	7.5299	11.2474
CREG1	19762.9	15960.2	12437.2	11656.4
RCSD1	2782.28	2779.59	1797.49	2313.89
MPZL1	1516.71	1310.71	2036.3	1603.26
ADCY10	1.78752	3.02239	0	1.02249
MPC2	405.768	339.515	185.02	169.733
DCAF6	1068.94	915.783	956.297	944.778
MIR1255B2	0	0	0	1.02249
GPR161	156.408	126.94	173.188	76.6865
TIPRL	605.077	567.201	623.906	564.413
SFT2D2	3024.49	2653.65	2848.45	2718.79
TBX19	58.9883	85.6342	72.0719	65.4392
XCL2	0	1.00746	1.0757	3.06746
XCL1	0	0	0	2.04497
LINC00970	0	2.01492	0	0
ATP1B1	7124.17	7065.33	2674.19	3886.47
NME7	54.5195	62.4626	89.2831	74.6416
BLZF1	420.962	431.194	501.276	474.434
CCDC181	1.78752	4.02985	0	3.06746
SLC19A2	129.595	111.828	75.299	71.5741
F5	8.04385	10.0746	72.0719	92.0239
C1orf112	344.098	438.246	181.793	281.184
SELL	209.14	241.791	164.582	259.712
METTL18	56.307	70.5223	52.7093	50.1019
SCYL3	229.697	229.701	157.052	194.273
RN7SL333P	6.25633	8.05969	3.2271	2.04497
KIFAP3	363.761	443.283	282.909	377.298
RN7SL269P	0.893762	0	0	0
METTL11B	0	1.00746	0	0
GORAB	176.071	189.403	193.626	171.778
FMO4	136.746	147.089	120.478	114.519
SRP14P4	0.893762	1.00746	1.0757	0
PRRC2C	7455.76	7080.44	9696.36	8252.49
MYOCOS	0	0	0	0
RPL4P3	0	0	0	2.04497
VAMP4	415.599	300.224	499.125	379.343
EEF1AKNMT	874.099	795.895	823.986	870.137
DNM3	270.81	178.321	24.7411	19.4273
PIGC	412.918	381.828	352.83	349.691
C1orf105	0	1.00746	0	1.02249
SUCO	572.007	570.223	521.715	562.368
FASLG	0	0	2.1514	3.06746
TNFSF18	17.8752	21.1567	1.0757	2.04497
TNFSF4	14.3002	8.05969	4.3028	5.11244
LOC646870	0	0	1.0757	0
PRDX6-AS1	32.1754	28.2089	18.2869	41.922
PRDX6	1724.96	1866.83	1568.37	1837.41
KLHL20	297.623	277.052	258.168	239.262
RN7SKP160	0.893762	2.01492	0	2.04497
CENPL	226.122	228.694	124.781	179.958
DARS2	707.859	944.999	584.105	714.719
GAS5	294.048	289.142	306.575	251.532
ZBTB37	617.589	745.522	618.528	580.773
SERPINC1	1.78752	0	2.1514	1.02249
RC3H1	984.925	937.947	755.141	904.901
LINC02776	0	0	1.0757	0
RABGAP1L-DT	0	3.02239	3.2271	2.04497
RABGAP1L	682.834	567.201	598.089	538.851
GPR52	0	0	0	0
RPS26P12	0	0	0	0
RNU6-307P	0	0	0	1.02249
CACYBP	1430.91	1588.77	1357.53	1552.14
MRPS14	289.579	272.015	271.076	266.869
TNN	12.5127	1.00746	1.0757	0
KIAA0040	366.442	384.85	338.846	404.905
LINC01657	0	0	0	0
COP1	1114.52	1081.01	1170.36	1197.33
SCARNA3	1.78752	0	0	0
LOC100129734	1.78752	0	0	0
LINC01645	0	1.00746	0	0
SEC16B	5.36257	1.00746	5.3785	4.08995
CRYZL2P	279.747	261.94	145.22	169.733
RASAL2-AS1	32.1754	32.2388	38.7252	49.0794
RASAL2	899.124	918.805	1072.47	1006.13
CLEC20A	0	0	1.0757	0
TEX35	0	0	0	0
C1orf220	13.4064	6.04477	2.1514	3.06746
RALGPS2	81.3323	143.06	76.3747	98.1588
ANGPTL1	0.893762	0	0	0
FAM20B	1190.49	1147.5	985.341	1127.8
TOR3A	1055.53	1234.14	979.963	1126.78
ABL2	1702.62	1491.04	2014.79	1817.98
SOAT1	1437.17	1465.86	1590.96	1481.58
AXDND1	0	1.00746	0	2.04497
TOR1AIP2	1451.47	1379.22	1632.91	1437.62
TOR1AIP1	1851.87	1910.15	1767.38	1749.48
CEP350	2886.85	2741.3	2400.96	2368.08
RPSAP16	0	1.00746	0	0
QSOX1	7768.58	6084.06	11733.7	7422.23
LHX4	67.9259	45.3358	61.3149	49.0794
ACBD6	490.675	489.626	365.738	458.074
XPR1	725.734	756.604	821.835	876.272
KIAA1614	117.977	83.6193	67.7691	63.3942
KIAA1614-AS1	1.78752	2.01492	1.0757	2.04497
STX6	980.456	815.037	1260.72	1152.34
MR1	1850.98	1850.71	1608.17	1856.84
IER5	541.62	622.611	1119.8	776.068
GLUL	31928.7	23263.3	86471.2	55606.9
RGSL1	0	0	0	1.02249
RNASEL	931.3	763.656	1153.15	785.27
RGS16	8.04385	9.06716	192.55	37.832
LINC01686	0.893762	0	1.0757	1.02249
RGS8	4.46881	3.02239	2.1514	1.02249
NPL	10391.8	9655.51	9355.36	9330.2
DHX9	2977.12	3490.85	3175.47	3569.5
LAMC1	1245.01	1493.06	2439.69	2463.17
LAMC1-AS1	1.78752	3.02239	0	2.04497
NMNAT2	4.46881	2.01492	15.0598	9.20239
SMG7-AS1	9.83138	4.02985	5.3785	3.06746
SMG7	1668.65	1687.5	1693.15	1654.38
NCF2	5128.4	4914.4	9990.03	7484.61
ARPC5	7235	7584.17	8106.48	7776.02
RGL1	14723.8	14404.7	15643.9	14338.3
COLGALT2	286.004	108.806	256.017	116.564
TSEN15	479.056	498.694	498.049	488.749
C1orf21	640.827	1024.59	1515.66	1436.59
LOC100129573	0.893762	0	0	0
LOC105371648	0	1.00746	2.1514	0
EDEM3	1641.84	1536.38	2534.35	2170.74
NIBAN1	731.991	819.066	1931.96	1244.37
RNF2	229.697	272.015	277.531	277.094
FTH1P25	0	0	0	0
TRMT1L	599.714	624.626	679.842	676.887
SWT1	94.7387	70.5223	116.176	83.844
IVNS1ABP	6846.21	5578.32	6371.37	5439.63
GS1-279B7.1	0	3.02239	0	3.06746
HMCN1	157.302	66.4925	189.323	88.9564
PRG4	0.893762	1.00746	1.0757	4.08995
TPR	3668.89	3848.5	3278.73	3403.86
ODR4	502.294	501.716	499.125	509.199
PDC-AS1	19.6628	7.05223	6.4542	6.13492
PDC	0	1.00746	1.0757	3.06746
LOC100131939	0	0	0	0
PTGS2	116.189	110.821	151.674	154.396
PLA2G4A	681.046	766.678	613.149	784.248
LINC01036	11.6189	17.1268	3.2271	9.20239
FDPSP1	14.3002	15.1119	7.5299	6.13492
LOC647132	0.893762	6.04477	0	2.04497
RGS18	348.567	376.791	256.017	322.083
LOC105371664	3.57505	5.03731	3.2271	2.04497
RGS1	6.25633	20.1492	23.6654	15.3373
RGS13	0	0	0	0
RPS27AP5	7.15009	4.02985	8.6056	4.08995
RGS2	430.793	318.358	146.295	138.036
ZNF101P2	1.78752	0	4.3028	2.04497
UCHL5	496.038	581.305	571.197	552.143
SCARNA18B	0	0	0	0
RO60	622.058	610.522	644.344	616.56
GLRX2	210.928	226.679	266.774	230.06
CDC73	787.404	766.678	893.907	875.249
B3GALT2	0	0	0	2.04497
LINC01031	0	0	1.0757	0
CFH	195.734	190.41	354.981	388.545
ASPM	1153.85	916.79	125.857	209.61
ZBTB41	304.773	306.268	254.941	252.554
CRB1	1.78752	0	1.0757	0
DENND1B	425.431	453.358	542.153	413.085
C1orf53	21.4503	20.1492	23.6654	14.3148
NEK7	1113.63	1058.84	1024.07	948.868
PTPRC	7124.17	6076	12250.1	8865.99
MIR181B1	0	0	2.1514	0
LINC00862	1.78752	2.01492	2.1514	5.11244
ZNF281	643.508	511.791	825.062	550.098
KIF14	583.626	468.47	126.933	122.698
DDX59	304.773	300.224	378.646	362.983
DDX59-AS1	0.893762	1.00746	0	1.02249
CAMSAP2	915.212	733.432	1191.88	885.474
RPL34P6	1.78752	0	0	1.02249
GPR25	0	0	0	0
INAVA	0	0	4.3028	0
MROH3P	0	0	0	0
KIF21B	824.942	781.79	1839.45	1253.57
ASCL5	3.57505	0	0	0
TMEM9	370.017	399.962	359.284	347.646
IGFN1	1.78752	0	6.4542	1.02249
LAD1	0	0	3.2271	0
TNNI1	0	1.00746	0	2.04497
PHLDA3	92.9512	63.4701	63.4663	33.7421
CSRP1	4076.45	4426.79	6098.14	5458.04
LOC107985246	31.2817	34.2537	30.1196	35.7871
NAV1	1618.6	1262.35	3468.06	2861.94
IPO9-AS1	1.78752	2.01492	5.3785	2.04497
MIR5191	0	0	1.0757	0
RNU6-501P	0	0	0	0
IPO9	1732.11	1739.89	1386.58	1427.39
MIR6739	0.893762	0	0	0
SHISA4	49.1569	44.3283	47.3308	43.967
LMOD1	0	1.00746	0	0
TIMM17A	537.151	490.634	723.946	677.909
RNPEP	2512.36	2904.51	2849.53	3037.81
MIR6740	0	0	0	0
ELF3	0	0	1.0757	1.02249
GPR37L1	19.6628	11.0821	20.4383	14.3148
ARL8A	1861.71	1364.1	1952.4	1602.24
PTPN7	603.289	361.679	846.576	406.95
PTPRVP	10.7251	6.04477	6.4542	1.02249
UBE2T	190.371	212.574	69.9205	100.204
PPP1R12B	316.392	357.649	283.985	314.926
RNU6-89P	0	0	0	0
LOC100420423	0.893762	0	0	1.02249
SYT2	3.57505	3.02239	1.0757	2.04497
KDM5B	508.55	460.41	535.699	493.861
PCAT6	2.68128	1.00746	0	1.02249
MGAT4EP	0	1.00746	0	0
ACTG1P25	2.68128	0	0	2.04497
RABIF	374.486	357.649	403.388	314.926
KLHL12	1275.4	1275.45	1183.27	1172.79
ADIPOR1	5008.64	4713.91	4755.67	4132.89
CYB5R1	1786.63	1654.25	1492	1376.27
TMEM183A	782.935	892.611	861.636	875.249
PPFIA4	9.83138	11.0821	18.2869	14.3148
ADORA1	2.68128	0	0	1.02249
MYBPH	2.68128	3.02239	18.2869	5.11244
CHI3L1	569.326	1577.69	2127.73	2114.5
CHIT1	156.408	212.574	152.749	70.5516
LINC01136	0.893762	1.00746	4.3028	0
BTG2	3275.64	2838.02	3656.3	3214.7
FMOD	0	2.01492	1.0757	0
ATP2B4	2441.76	1736.86	1569.45	1800.6
SNORA77	3.57505	2.01492	2.1514	1.02249
LAX1	3.57505	6.04477	3.2271	4.08995
ZC3H11A	0	1.00746	1.0757	0
ZBED6	33.0692	40.2985	50.5579	43.967
SNRPE	218.972	194.44	190.399	222.902
SOX13	125.127	62.4626	63.4663	26.5847
ETNK2	2.68128	0	2.1514	0
KISS1	0	0	0	0
PLEKHA6	2.68128	0	4.3028	0
RPL21P19	0	0	0	0
PPP1R15B	1388.01	1303.66	1459.73	1255.61
PIK3C2B	1291.49	760.634	470.081	520.446
MDM4	888.399	1030.63	929.405	827.192
RNA5SP74	0	1.00746	0	1.02249
LRRN2	41.113	42.3134	37.6495	12.2698
NFASC	0	3.02239	0	1.02249
CNTN2	0.893762	0	0	0
TMEM81	16.9815	22.1642	9.6813	19.4273
RBBP5	673.002	741.492	698.129	619.627
GYG2P2	8.93762	6.04477	3.2271	6.13492
DSTYK	886.611	864.402	811.078	871.159
RPL17P8	0	6.04477	0	3.06746
TMCC2	27.7066	57.4253	33.3467	48.0569
NUAK2	40.2193	64.4776	74.2233	107.361
CDK18	187.69	101.754	138.765	73.6191
MFSD4A	5.36257	5.03731	0	3.06746
RNU6-418P	0	0	0	2.04497
ELK4	1041.23	921.827	1017.61	913.081
SLC45A3	76.8635	54.4029	93.5859	102.249
NUCKS1	4086.28	4402.61	2513.91	3251.51
RAB29	1362.99	1054.81	2186.9	1377.29
SLC41A1	153.727	534.962	87.1317	331.286
PM20D1	0.893762	2.01492	0	0
SLC26A9	0	3.02239	1.0757	0
RAB7B	1374.61	1067.91	936.935	701.426
CTSE	0	1.00746	0	0
RHEX	0	0	0	0
RPL22P4	0	0	0	0
FAM72A	40.2193	47.3507	34.4224	32.7196
SRGAP2	2436.39	2462.24	2840.92	2755.6
IKBKE	689.984	691.119	2279.41	1254.59
MIR6769B	0	0	0	0
RASSF5	1047.49	892.611	1190.8	903.879
RPL7AP20	0	2.01492	0	0
EIF2D	593.458	589.365	451.794	518.401
DYRK3	48.2631	24.1791	34.4224	19.4273
MAPKAPK2	3115.65	2487.42	4009.13	3259.69
RPS14P1	10.7251	1.00746	13.9841	3.06746
IL10	214.503	203.507	372.192	235.172
IL19	0.893762	1.00746	7.5299	4.08995
IL24	0.893762	1.00746	1.0757	0
FCMR	67.9259	74.5522	12.9084	50.1019
PIGR	2.68128	2.01492	1.0757	0
FCAMR	2.68128	4.02985	1.0757	8.1799
C1orf116	0	3.02239	0	1.02249
PFKFB2	1111.84	1119.29	1006.86	1154.39
YOD1	185.009	215.597	221.594	207.565
C4BPB	2.68128	4.02985	1.0757	1.02249
CD55	293.154	297.201	707.811	537.828
CR2	0	1.00746	1.0757	3.06746
CR1	322.648	341.53	1375.82	1491.81
CR1L	1.78752	8.05969	1.0757	2.04497
CD46P1	0	0	0	0
CD46	3864.63	3758.84	3166.86	2954.99
CD34	7.15009	14.1045	1.0757	0
PLXNA2	1177.08	898.656	1400.56	885.474
CAMK1G	0	0	2.1514	1.02249
LAMB3	618.483	680.037	1706.06	1723.91
MIR4260	0	0	0	0
HSD11B1-AS1	0	0	1.0757	0
G0S2	35.7505	19.1418	635.739	203.475
HSD11B1	1.78752	0	393.706	458.074
TRAF3IP3	178.752	255.895	130.16	251.532
C1orf74	80.4385	113.843	91.4345	92.0239
IRF6	9.83138	10.0746	6.4542	7.15741
UTP25	258.297	294.179	393.706	306.746
ST13P19	0	0	0	0
HHAT	103.676	80.5969	92.5102	85.8889
KCNH1	0.893762	0	0	0
RCOR3	549.663	531.94	494.822	493.861
TRAF5	270.81	230.709	201.156	166.665
LINC00467	67.0321	67.4999	78.5261	68.5066
SNX25P1	1.78752	1.00746	3.2271	0
SLC30A1	2297.86	2925.67	6759.7	5076.65
NEK2	181.434	205.522	26.8925	52.1469
FDPSP8	1.78752	0	0	0
LPGAT1	1602.51	1657.27	1559.77	1575.65
RN7SL344P	0.893762	0	0	0
INTS7	563.07	621.604	432.431	462.164
DTL	624.739	900.671	334.543	619.627
RPL21P28	24.1316	17.1268	3.2271	23.5172
PPP2R5A	774.891	851.305	621.755	703.471
RPL23AP18	0	0	2.1514	0
SNORA16B	5.36257	0	2.1514	4.08995
PACC1	792.767	833.171	1224.15	1074.63
NENF	789.191	948.021	849.803	781.18
LINC01740	0	0	0	1.02249
ATF3	155.515	217.612	141.992	204.497
BATF3	19.6628	29.2164	18.2869	28.6296
NSL1	853.542	937.947	797.094	904.901
TATDN3	385.211	433.209	404.463	477.502
RPS5P4	0	0	0	2.04497
SPATA45	0	1.00746	0	2.04497
FLVCR1-DT	66.1384	99.7387	38.7252	75.6641
RPS28P2	0.893762	0	0	0
FLVCR1	240.422	190.41	226.973	199.385
VASH2	0	3.02239	0	4.08995
ANGEL2	406.662	444.291	371.117	402.86
RPS6KC1	723.053	646.79	777.731	716.764
PROX1	4.46881	3.02239	1.0757	2.04497
SMYD2	441.518	449.328	262.471	279.139
PTPN14	14.3002	18.1343	5.3785	6.13492
CENPF	2741.17	2155.97	374.344	451.939
KCTD3	595.245	633.693	460.4	479.547
USH2A	0.893762	0	0	0
ESRRG	0.893762	0	0	0
GPATCH2	210.034	198.47	208.686	176.89
SPATA17	0	0	0	2.04497
RRP15	141.214	167.239	165.658	220.857
TGFB2	28.6004	15.1119	9.6813	16.3598
LYPLAL1-DT	0.893762	1.00746	4.3028	4.08995
LYPLAL1	201.99	159.179	151.674	122.698
ZC3H11B	13.4064	23.1716	21.514	26.5847
EPRS1	2215.63	2522.68	2970.01	3276.05
BPNT1	378.061	433.209	390.479	467.277
IARS2	2117.32	2378.62	2227.77	2501
MIR215	0.893762	0	0	0
MIR194-1	0	0	2.1514	0
RPS15AP12	0.893762	0	0	0
RAB3GAP2	1104.69	1145.48	1234.9	1228.01
SNX2P1	0	1.00746	1.0757	0
HDAC1P2	0	1.00746	0	0
C1orf115	4.46881	21.1567	80.6775	22.4947
MTARC2	16.9815	17.1268	5.3785	5.11244
MTARC1	34.8567	26.194	17.2112	25.5622
LINC01352	1.78752	1.00746	6.4542	2.04497
HLX-AS1	2.68128	0	0	0
HLX	208.246	133.992	346.375	168.71
DUSP10	386.999	248.843	361.435	214.722
HHIPL2	0	1.00746	4.3028	2.04497
TAF1A	50.9444	46.3432	60.2392	50.1019
TAF1A-AS1	0	2.01492	0	2.04497
MIA3	1274.5	1250.26	1486.62	1507.15
AIDA	588.095	626.641	535.699	658.482
BROX	1254.84	1366.12	1238.13	1147.23
FAM177B	14.3002	41.3059	3.2271	9.20239
DISP1	406.662	590.373	342.073	580.773
NDUFB1P2	0	0	3.2271	0
LOC107985323	0.893762	1.00746	0	1.02249
TLR5	656.915	451.343	206.534	282.206
CAPN2	2357.74	2594.21	1450.04	1924.32
TP53BP2	905.38	825.111	1227.37	1102.24
FBXO28	706.965	677.014	844.425	703.471
DEGS1	2934.22	2493.47	2897.94	2347.63
LOC101927143	0.893762	1.00746	0	0
LOC101927164	0	0	0	1.02249
NVL	327.117	285.112	367.889	306.746
CNIH4	220.759	231.716	532.472	284.251
WDR26	5329.5	4554.73	7068.43	5220.82
CNIH3	34.8567	35.2612	88.2074	25.5622
AKR1B1P1	0.893762	0	1.0757	0
CNIH3-AS2	4.46881	0	2.1514	0
DNAH14	8.04385	9.06716	13.9841	9.20239
LBR	1637.37	1585.74	1282.23	1499.99
ENAH	13.4064	27.2015	218.367	109.406
SRP9	1327.24	1464.85	1220.92	1344.57
LEFTY3	0	0	1.0757	0
EPHX1	2491.81	2064.29	1001.48	1139.05
TMEM63A	1626.65	1408.43	1499.53	1377.29
LEFTY1	0	0	0	0
PYCR2	424.537	414.067	354.981	375.253
SDE2	429.006	399.962	556.137	501.019
H3-3A	4500.09	4048.99	5323.64	4666.63
ACBD3	684.621	561.156	711.038	696.314
ACBD3-AS1	0.893762	0	1.0757	1.02249
LIN9	113.508	113.843	57.0121	76.6865
PARP1	5349.16	7452.19	4455.55	6071.53
STUM	3.57505	18.1343	6.4542	3.06746
ITPKB	970.625	986.305	658.328	725.966
PSEN2	450.456	338.507	757.293	478.524
COQ8A	1144.91	1206.94	1486.62	1193.24
CDC42BPA	591.67	513.805	720.719	506.131
LOC100418874	1.78752	0	0	0
NUCKS1P1	0.893762	0	0	0
ZNF678	114.401	116.866	80.6775	102.249
SNAP47	256.51	302.239	266.774	290.386
JMJD4	61.6695	59.4402	68.8448	70.5516
[truncated: 18,503 more rows]
