# Supplementary material for: Human placental exosomes induce maternal systemic immune tolerance by reprogramming circulating monocytes
Source: J Nanobiotechnology. 2022 Feb 18;20:86. doi: 10.1186/s12951-022-01283-2 (PMC8857816; doi:10.1186/s12951-022-01283-2)
Supplement: Supplementary file 4 — Additional file 4. MiRNA content of the pEXOs. [file 12951_2022_1283_MOESM4_ESM.xlsx]

## Sheet: Sheet1
	EXO_miRNAs	normalized_reads_counts	% of total reads count
	hsa-miR-143-3p	318564	0.101608
	hsa-miR-148a-3p	241551	0.0770438
	hsa-miR-24-3p	232044	0.0740115
	hsa-miR-512-3p	186077	0.0593501
	hsa-miR-30d-5p	128512	0.0409895
	hsa-miR-21-5p	117076	0.0373419
	hsa-miR-22-3p	101427	0.0323506
	hsa-miR-1323	95907	0.03059
	hsa-miR-99a-5p	94959	0.0302876
	hsa-miR-516b-5p	91765	0.0292689
	hsa-miR-27b-3p	85011	0.0271147
	hsa-miR-10a-5p	76515	0.0244048
	hsa-miR-27a-3p	65339	0.0208402
	hsa-miR-100-5p	61727	0.0196881
	hsa-let-7i-5p	61191	0.0195172
	hsa-miR-10b-5p	55252	0.0176229
	hsa-miR-92a-3p	42981	0.013709
	hsa-miR-30a-5p	41801	0.0133326
	hsa-miR-29a-3p	39670	0.0126529
	hsa-miR-517b-3p	39610	0.0126338
	hsa-miR-151a-3p	35331	0.011269
	hsa-miR-99b-5p	34335	0.0109513
	hsa-miR-517a-3p	34035	0.0108556
	hsa-miR-520a-3p	30155	0.00961808
	hsa-miR-125a-5p	25435	0.00811261
	hsa-miR-199b-3p	25364	0.00808997
	hsa-let-7f-5p	24772	0.00790115
	hsa-miR-584-5p	24279	0.0077439
	hsa-miR-320a	23628	0.00753626
	hsa-let-7a-5p	22334	0.00712354
	hsa-miR-199a-3p	20677	0.00659503
	hsa-let-7g-5p	19828	0.00632423
	hsa-miR-378a-3p	18970	0.00605057
	hsa-miR-125b-5p	17380	0.00554343
	hsa-miR-522-3p	16780	0.00535206
	hsa-miR-503-5p	15728	0.00501652
	hsa-let-7b-5p	14939	0.00476486
	hsa-miR-152-3p	14757	0.00470682
	hsa-miR-128-3p	12416	0.00396014
	hsa-miR-200c-3p	11347	0.00361918
	hsa-miR-200a-3p	10882	0.00347087
	hsa-miR-126-3p	10670	0.00340325
	hsa-miR-451a	10130	0.00323101
	hsa-miR-486-5p	9884	0.00315255
	hsa-miR-25-3p	9683	0.00308844
	hsa-miR-379-5p	9525	0.00303804
	hsa-miR-122-5p	9520	0.00303645
	hsa-miR-221-3p	9155	0.00292003
	hsa-miR-518e-5p	8895	0.0028371
	hsa-miR-423-3p	8876	0.00283104
	hsa-miR-519a-5p	8836	0.00281828
	hsa-miR-382-5p	8689	0.0027714
	hsa-miR-181a-5p	8660	0.00276215
	hsa-miR-423-5p	8431	0.00268911
	hsa-miR-516a-5p	8386	0.00267475
	hsa-miR-525-5p	8081	0.00257747
	hsa-miR-432-5p	7723	0.00246329
	hsa-miR-193a-5p	7659	0.00244287
	hsa-miR-532-5p	7567	0.00241353
	hsa-miR-522-5p	7215	0.00230126
	hsa-let-7c-5p	7124	0.00227223
	hsa-miR-26a-5p	6882	0.00219505
	hsa-miR-30a-3p	6715	0.00214178
	hsa-miR-146a-5p	6700	0.002137
	hsa-miR-23a-3p	6397	0.00204035
	hsa-miR-127-3p	6289	0.00200591
	hsa-miR-519b-5p	6067	0.0019351
	hsa-miR-148b-3p	6028	0.00192266
	hsa-miR-523-5p	5820	0.00185632
	hsa-miR-320b	5397	0.0017214
	hsa-miR-629-5p	5367	0.00171183
	hsa-miR-134-5p	5357	0.00170864
	hsa-miR-424-3p	5267	0.00167993
	hsa-miR-519c-5p	5164	0.00164708
	hsa-miR-409-3p	5106	0.00162858
	hsa-miR-370-3p	4944	0.00157691
	hsa-miR-206	4828	0.00153991
	hsa-miR-526a	4600	0.00146719
	hsa-miR-493-5p	4536	0.00144678
	hsa-miR-520a-5p	4441	0.00141648
	hsa-miR-517c-3p	4302	0.00137214
	hsa-miR-1-3p	4224	0.00134726
	hsa-miR-519a-3p	4093	0.00130548
	hsa-miR-518d-5p	4079	0.00130102
	hsa-miR-101-3p	3851	0.00122829
	hsa-miR-181b-5p	3795	0.00121043
	hsa-miR-524-5p	3702	0.00118077
	hsa-miR-518f-5p	3691	0.00117726
	hsa-miR-433-3p	3569	0.00113835
	hsa-miR-323a-3p	3568	0.00113803
	hsa-miR-543	3521	0.00112304
	hsa-miR-378c	3389	0.00108094
	hsa-miR-222-3p	3305	0.00105415
	hsa-miR-141-3p	3260	0.00103979
	hsa-miR-520c-5p	2965	0.000945701
	hsa-miR-26b-5p	2901	0.000925288
	hsa-miR-200b-3p	2672	0.000852247
	hsa-miR-28-3p	2661	0.000848739
	hsa-miR-1290	2653	0.000846187
	hsa-miR-320c	2500	0.000797387
	hsa-miR-526b-5p	2452	0.000782077
	hsa-miR-744-5p	2281	0.000727536
	hsa-miR-145-3p	2279	0.000726898
	hsa-miR-335-5p	2259	0.000720519
	hsa-miR-665	2250	0.000717648
	hsa-miR-520d-3p	2230	0.000711269
	hsa-miR-191-5p	2209	0.000704571
	hsa-miR-518c-5p	2180	0.000695321
	hsa-miR-30e-5p	2054	0.000655133
	hsa-miR-498	2052	0.000654495
	hsa-miR-520f-5p	2044	0.000651944
	hsa-miR-501-3p	2023	0.000645245
	hsa-miR-9-5p	2000	0.000637909
	hsa-miR-340-5p	1974	0.000629617
	hsa-miR-9-3p	1936	0.000617496
	hsa-miR-92b-3p	1874	0.000597721
	hsa-miR-186-5p	1806	0.000576032
	hsa-miR-412-5p	1788	0.000570291
	hsa-miR-372-3p	1788	0.000570291
	hsa-miR-192-5p	1781	0.000568058
	hsa-miR-106b-3p	1776	0.000566464
	hsa-miR-495-3p	1767	0.000563593
	hsa-miR-22-5p	1567	0.000499802
	hsa-miR-542-3p	1549	0.000494061
	hsa-miR-511-5p	1538	0.000490552
	hsa-miR-1283	1537	0.000490233
	hsa-miR-218-5p	1505	0.000480027
	hsa-miR-654-5p	1445	0.00046089
	hsa-miR-615-3p	1430	0.000456105
	hsa-miR-1246	1386	0.000442071
	hsa-miR-1307-3p	1374	0.000438244
	hsa-miR-125a-3p	1360	0.000433778
	hsa-miR-7-5p	1343	0.000428356
	hsa-miR-224-5p	1304	0.000415917
	hsa-miR-450b-5p	1298	0.000414003
	hsa-miR-214-5p	1262	0.000402521
	hsa-let-7d-5p	1247	0.000397737
	hsa-miR-103a-3p	1245	0.000397099
	hsa-miR-199a-5p	1220	0.000389125
	hsa-miR-363-3p	1212	0.000386573
	hsa-miR-493-3p	1208	0.000385297
	hsa-miR-136-3p	1192	0.000380194
	hsa-miR-203a-3p	1185	0.000377961
	hsa-miR-485-5p	1147	0.000365841
	hsa-miR-335-3p	1118	0.000356591
	hsa-miR-424-5p	1109	0.000353721
	hsa-miR-23b-3p	1085	0.000346066
	hsa-miR-193b-5p	1083	0.000345428
	hsa-miR-381-3p	1082	0.000345109
	hsa-miR-30e-3p	1077	0.000343514
	hsa-miR-140-3p	1045	0.000333308
	hsa-miR-320d	1031	0.000328842
	hsa-miR-185-5p	1019	0.000325015
	hsa-miR-502-3p	1011	0.000322463
	hsa-miR-483-5p	975	0.000310981
	hsa-let-7d-3p	966	0.00030811
	hsa-miR-375	953	0.000303964
	hsa-miR-517-5p	934	0.000297904
	hsa-miR-518e-3p	912	0.000290887
	hsa-miR-654-3p	897	0.000286102
	hsa-miR-431-5p	892	0.000284508
	hsa-miR-125b-1-3p	892	0.000284508
	hsa-miR-99b-3p	872	0.000278129
	hsa-miR-452-5p	867	0.000276534
	hsa-miR-371a-5p	853	0.000272068
	hsa-miR-889-3p	841	0.000268241
	hsa-miR-34c-5p	829	0.000264413
	hsa-miR-182-5p	802	0.000255802
	hsa-miR-518c-3p	800	0.000255164
	hsa-miR-107	799	0.000254845
	hsa-miR-146b-5p	798	0.000254526
	hsa-miR-1307-5p	790	0.000251974
	hsa-miR-32-5p	785	0.000250379
	hsa-miR-345-5p	726	0.000231561
	hsa-miR-183-5p	707	0.000225501
	hsa-miR-518b	704	0.000224544
	hsa-miR-1180-3p	704	0.000224544
	hsa-miR-450a-5p	692	0.000220717
	hsa-miR-1301-3p	691	0.000220398
	hsa-miR-675-5p	686	0.000218803
	hsa-miR-2110	683	0.000217846
	hsa-miR-16-5p	661	0.000210829
	hsa-miR-625-3p	654	0.000208596
	hsa-miR-519d-3p	639	0.000203812
	hsa-miR-500a-3p	632	0.000201579
	hsa-miR-98-5p	620	0.000197752
	hsa-miR-29b-3p	591	0.000188502
	hsa-miR-323b-3p	587	0.000187226
	hsa-miR-3614-5p	562	0.000179253
	hsa-miR-20a-5p	560	0.000178615
	hsa-miR-130a-3p	552	0.000176063
	hsa-miR-523-3p	534	0.000170322
	hsa-miR-410-3p	527	0.000168089
	hsa-miR-378d	524	0.000167132
	hsa-miR-1247-5p	514	0.000163943
	hsa-miR-483-3p	513	0.000163624
	hsa-miR-95-3p	496	0.000158202
	hsa-miR-361-5p	490	0.000156288
	hsa-miR-105-5p	485	0.000154693
	hsa-miR-93-5p	479	0.000152779
	hsa-miR-181a-2-3p	476	0.000151822
	hsa-miR-576-3p	475	0.000151504
	hsa-miR-484	464	0.000147995
	hsa-miR-934	463	0.000147676
	hsa-miR-425-5p	456	0.000145443
	hsa-miR-142-5p	444	0.000141616
	hsa-miR-941	444	0.000141616
	hsa-miR-10a-3p	426	0.000135875
	hsa-miR-205-5p	417	0.000133004
	hsa-miR-4497	413	0.000131728
	hsa-miR-143-5p	402	0.00012822
	hsa-miR-520c-3p	393	0.000125349
	hsa-miR-499a-5p	387	0.000123435
	hsa-miR-30c-5p	387	0.000123435
	hsa-miR-144-3p	384	0.000122479
	hsa-miR-520g-3p	378	0.000120565
	hsa-miR-429	364	0.0001161
	hsa-miR-369-3p	355	0.000113229
	hsa-miR-129-5p	355	0.000113229
	hsa-miR-194-5p	354	0.00011291
	hsa-miR-214-3p	354	0.00011291
	hsa-miR-339-3p	330	0.000105255
	hsa-miR-519b-3p	328	0.000104617
	hsa-miR-769-5p	315	0.000100471
	hsa-miR-31-5p	305	9.72812e-05
	hsa-miR-195-5p	297	9.47296e-05
	hsa-miR-337-3p	295	9.40917e-05
	hsa-miR-664a-5p	293	9.34537e-05
	hsa-miR-196b-5p	291	9.28158e-05
	hsa-miR-140-5p	290	9.24969e-05
	hsa-miR-455-5p	287	9.154e-05
	hsa-miR-521	285	9.09021e-05
	hsa-miR-1908-5p	285	9.09021e-05
	hsa-miR-520d-5p	282	8.99452e-05
	hsa-miR-29c-3p	277	8.83505e-05
	hsa-miR-361-3p	272	8.67557e-05
	hsa-miR-411-5p	264	8.42041e-05
	hsa-miR-369-5p	263	8.38851e-05
	hsa-let-7e-5p	258	8.22903e-05
	hsa-miR-515-3p	257	8.19714e-05
	hsa-miR-1299	257	8.19714e-05
	hsa-miR-652-3p	254	8.10145e-05
	hsa-miR-527	251	8.00576e-05
	hsa-miR-10b-3p	243	7.7506e-05
	hsa-miR-125b-2-3p	233	7.43165e-05
	hsa-miR-127-5p	229	7.30406e-05
	hsa-miR-195-3p	228	7.27217e-05
	hsa-miR-329-3p	226	7.20838e-05
	hsa-miR-675-3p	226	7.20838e-05
	hsa-miR-574-3p	224	7.14459e-05
	hsa-miR-708-3p	223	7.11269e-05
	hsa-miR-149-5p	223	7.11269e-05
	hsa-miR-574-5p	221	7.0489e-05
	hsa-miR-106b-5p	218	6.95321e-05
	hsa-let-7b-3p	215	6.85753e-05
	hsa-miR-23b-5p	215	6.85753e-05
	hsa-miR-3180-3p	214	6.82563e-05
	hsa-miR-130b-5p	212	6.76184e-05
	hsa-miR-342-5p	209	6.66615e-05
	hsa-miR-30b-5p	208	6.63426e-05
	hsa-miR-518a-5p	207	6.60236e-05
	hsa-miR-7706	203	6.47478e-05
	hsa-miR-16-2-3p	201	6.41099e-05
	hsa-miR-760	200	6.37909e-05
	hsa-miR-519c-3p	200	6.37909e-05
	hsa-miR-382-3p	198	6.3153e-05
	hsa-miR-124-3p	197	6.28341e-05
	hsa-miR-328-3p	194	6.18772e-05
	hsa-miR-331-5p	192	6.12393e-05
	hsa-miR-17-5p	188	5.99635e-05
	hsa-miR-126-5p	186	5.93256e-05
	hsa-miR-589-5p	181	5.77308e-05
	hsa-miR-28-5p	180	5.74119e-05
	hsa-miR-1285-3p	174	5.54981e-05
	hsa-miR-15b-5p	173	5.51792e-05
	hsa-miR-136-5p	172	5.48602e-05
	hsa-miR-3182	172	5.48602e-05
	hsa-miR-197-3p	170	5.42223e-05
	hsa-miR-519d-5p	170	5.42223e-05
	hsa-miR-193b-3p	165	5.26275e-05
	hsa-miR-330-5p	165	5.26275e-05
	hsa-miR-524-3p	163	5.19896e-05
	hsa-miR-30d-3p	162	5.16707e-05
	hsa-miR-199b-5p	160	5.10328e-05
	hsa-miR-518d-3p	154	4.9119e-05
	hsa-miR-185-3p	154	4.9119e-05
	hsa-miR-409-5p	153	4.88001e-05
	hsa-miR-132-5p	153	4.88001e-05
	hsa-miR-374a-5p	152	4.84811e-05
	hsa-miR-30c-2-3p	151	4.81622e-05
	hsa-miR-210-3p	148	4.72053e-05
	hsa-miR-3909	148	4.72053e-05
	hsa-miR-337-5p	148	4.72053e-05
	hsa-miR-378e	148	4.72053e-05
	hsa-miR-27a-5p	147	4.68863e-05
	hsa-miR-3615	146	4.65674e-05
	hsa-miR-147b	146	4.65674e-05
	hsa-miR-200a-5p	143	4.56105e-05
	hsa-miR-296-3p	142	4.52916e-05
	hsa-miR-223-5p	141	4.49726e-05
	hsa-let-7a-3p	135	4.30589e-05
	hsa-miR-873-5p	133	4.2421e-05
	hsa-miR-330-3p	133	4.2421e-05
	hsa-miR-512-5p	133	4.2421e-05
	hsa-miR-339-5p	133	4.2421e-05
	hsa-miR-130b-3p	131	4.17831e-05
	hsa-miR-515-5p	127	4.05073e-05
	hsa-miR-139-5p	122	3.89125e-05
	hsa-miR-421	120	3.82746e-05
	hsa-miR-221-5p	120	3.82746e-05
	hsa-miR-155-5p	119	3.79556e-05
	hsa-miR-132-3p	117	3.73177e-05
	hsa-miR-184	115	3.66798e-05
	hsa-miR-518a-3p	106	3.38092e-05
	hsa-miR-200b-5p	103	3.28523e-05
	hsa-miR-873-3p	103	3.28523e-05
	hsa-miR-561-5p	102	3.25334e-05
	hsa-miR-767-5p	99	3.15765e-05
	hsa-miR-1287-5p	98	3.12576e-05
	hsa-miR-651-5p	97	3.09386e-05
	hsa-miR-497-5p	96	3.06197e-05
	hsa-miR-299-3p	95	3.03007e-05
	hsa-miR-1247-3p	95	3.03007e-05
	hsa-miR-215-5p	94	2.99817e-05
	hsa-miR-619-5p	94	2.99817e-05
	hsa-miR-15a-5p	92	2.93438e-05
	hsa-miR-34a-5p	90	2.87059e-05
	hsa-miR-371a-3p	90	2.87059e-05
	hsa-miR-181d-5p	89	2.8387e-05
	hsa-miR-151a-5p	89	2.8387e-05
	hsa-miR-374b-5p	89	2.8387e-05
	hsa-miR-7704	87	2.77491e-05
	hsa-miR-520g-5p	87	2.77491e-05
	hsa-miR-518f-3p	86	2.74301e-05
	hsa-miR-671-5p	86	2.74301e-05
	hsa-miR-450a-2-3p	86	2.74301e-05
	hsa-miR-487a-5p	85	2.71112e-05
	hsa-miR-323a-5p	82	2.61543e-05
	hsa-miR-3918	81	2.58353e-05
	hsa-miR-541-3p	78	2.48785e-05
	hsa-miR-4792	78	2.48785e-05
	hsa-miR-656-3p	77	2.45595e-05
	hsa-miR-326	77	2.45595e-05
	hsa-miR-148a-5p	76	2.42406e-05
	hsa-miR-411-3p	76	2.42406e-05
	hsa-miR-6718-5p	75	2.39216e-05
	hsa-miR-520h	75	2.39216e-05
	hsa-miR-373-3p	75	2.39216e-05
	hsa-miR-21-3p	74	2.36027e-05
	hsa-miR-504-5p	73	2.32837e-05
	hsa-miR-4488	72	2.29647e-05
	hsa-miR-338-5p	70	2.23268e-05
	hsa-let-7i-3p	69	2.20079e-05
	hsa-miR-3679-5p	69	2.20079e-05
	hsa-miR-204-5p	69	2.20079e-05
	hsa-miR-224-3p	68	2.16889e-05
	hsa-miR-514a-5p	68	2.16889e-05
	hsa-miR-181a-3p	66	2.1051e-05
	hsa-miR-4443	66	2.1051e-05
	hsa-miR-3613-5p	65	2.07321e-05
	hsa-miR-1197	64	2.04131e-05
	hsa-miR-874-3p	64	2.04131e-05
	hsa-miR-509-3p	61	1.94562e-05
	hsa-miR-660-5p	61	1.94562e-05
	hsa-miR-1185-1-3p	58	1.84994e-05
	hsa-miR-3664-3p	56	1.78615e-05
	hsa-miR-550a-5p	55	1.75425e-05
	hsa-miR-4500	55	1.75425e-05
	hsa-miR-320e	54	1.72236e-05
	hsa-miR-138-5p	53	1.69046e-05
	hsa-miR-1260a	53	1.69046e-05
	hsa-miR-196a-5p	52	1.65856e-05
	hsa-miR-187-3p	51	1.62667e-05
	hsa-miR-146b-3p	51	1.62667e-05
	hsa-miR-378a-5p	51	1.62667e-05
	hsa-miR-29c-5p	50	1.59477e-05
	hsa-miR-3177-3p	50	1.59477e-05
	hsa-miR-20b-5p	49	1.56288e-05
	hsa-miR-1260b	49	1.56288e-05
	hsa-miR-4492	49	1.56288e-05
	hsa-miR-145-5p	48	1.53098e-05
	hsa-miR-3180	48	1.53098e-05
	hsa-miR-150-3p	48	1.53098e-05
	hsa-miR-23a-5p	47	1.49909e-05
	hsa-miR-188-5p	47	1.49909e-05
	hsa-miR-511-3p	47	1.49909e-05
	hsa-miR-141-5p	47	1.49909e-05
	hsa-miR-431-3p	46	1.46719e-05
	hsa-miR-487b-5p	46	1.46719e-05
	hsa-miR-139-3p	45	1.4353e-05
	hsa-miR-27b-5p	45	1.4353e-05
	hsa-miR-1304-3p	45	1.4353e-05
	hsa-miR-3690	44	1.4034e-05
	hsa-miR-525-3p	44	1.4034e-05
	hsa-miR-4508	44	1.4034e-05
	hsa-miR-19b-3p	44	1.4034e-05
	hsa-miR-668-3p	43	1.37151e-05
	hsa-miR-425-3p	43	1.37151e-05
	hsa-miR-212-5p	43	1.37151e-05
	hsa-miR-944	41	1.30771e-05
	hsa-miR-671-3p	41	1.30771e-05
	hsa-miR-377-3p	41	1.30771e-05
	hsa-miR-6747-3p	41	1.30771e-05
	hsa-miR-3928-3p	41	1.30771e-05
	hsa-miR-5585-3p	40	1.27582e-05
	hsa-miR-374a-3p	40	1.27582e-05
	hsa-miR-3605-3p	40	1.27582e-05
	hsa-miR-1468-5p	39	1.24392e-05
	hsa-miR-377-5p	39	1.24392e-05
	hsa-miR-1269a	38	1.21203e-05
	hsa-miR-106a-5p	37	1.18013e-05
	hsa-miR-1262	36	1.14824e-05
	hsa-let-7f-2-3p	36	1.14824e-05
	hsa-miR-92b-5p	35	1.11634e-05
	hsa-miR-494-3p	35	1.11634e-05
	hsa-miR-598-3p	34	1.08445e-05
	hsa-miR-1297	34	1.08445e-05
	hsa-miR-365a-5p	34	1.08445e-05
	hsa-miR-582-3p	33	1.05255e-05
	hsa-miR-4741	33	1.05255e-05
	hsa-miR-299-5p	33	1.05255e-05
	hsa-miR-4429	33	1.05255e-05
	hsa-miR-7641	33	1.05255e-05
	hsa-miR-142-3p	33	1.05255e-05
	hsa-miR-342-3p	32	1.02066e-05
	hsa-miR-487b-3p	31	9.8876e-06
	hsa-miR-191-3p	30	9.56864e-06
	hsa-miR-1298-5p	30	9.56864e-06
	hsa-miR-204-3p	30	9.56864e-06
	hsa-miR-422a	30	9.56864e-06
	hsa-miR-151b	29	9.24969e-06
	hsa-miR-508-3p	29	9.24969e-06
	hsa-miR-1185-2-3p	29	9.24969e-06
	hsa-miR-1254	29	9.24969e-06
	hsa-miR-193a-3p	29	9.24969e-06
	hsa-miR-548e-3p	28	8.93073e-06
	hsa-miR-1827	28	8.93073e-06
	hsa-miR-3168	28	8.93073e-06
	hsa-miR-532-3p	28	8.93073e-06
	hsa-miR-937-3p	27	8.61178e-06
	hsa-miR-4516	27	8.61178e-06
	hsa-miR-3960	27	8.61178e-06
	hsa-miR-365a-3p	26	8.29282e-06
	hsa-miR-376c-3p	26	8.29282e-06
	hsa-miR-15b-3p	26	8.29282e-06
	hsa-miR-548o-3p	26	8.29282e-06
	hsa-miR-3653-5p	26	8.29282e-06
	hsa-miR-150-5p	25	7.97387e-06
	hsa-miR-1295a	25	7.97387e-06
	hsa-miR-625-5p	25	7.97387e-06
	hsa-miR-3934-5p	25	7.97387e-06
	hsa-miR-520e	25	7.97387e-06
	hsa-miR-548b-5p	24	7.65491e-06
	hsa-miR-30b-3p	24	7.65491e-06
	hsa-miR-509-3-5p	24	7.65491e-06
	hsa-miR-219a-1-3p	24	7.65491e-06
	hsa-miR-876-5p	24	7.65491e-06
	hsa-miR-1271-5p	24	7.65491e-06
	hsa-miR-520b	23	7.33596e-06
	hsa-miR-1255b-5p	23	7.33596e-06
	hsa-miR-1284	23	7.33596e-06
	hsa-miR-208b-3p	23	7.33596e-06
	hsa-miR-496	23	7.33596e-06
	hsa-miR-519e-5p	23	7.33596e-06
	hsa-miR-3158-3p	23	7.33596e-06
	hsa-miR-877-5p	23	7.33596e-06
	hsa-miR-4306	23	7.33596e-06
	hsa-miR-345-3p	23	7.33596e-06
	hsa-let-7f-1-3p	22	7.017e-06
	hsa-miR-526b-3p	22	7.017e-06
	hsa-miR-485-3p	22	7.017e-06
	hsa-miR-365b-3p	22	7.017e-06
	hsa-miR-1910-5p	22	7.017e-06
	hsa-miR-1273a	21	6.69805e-06
	hsa-miR-20b-3p	21	6.69805e-06
	hsa-miR-19a-3p	21	6.69805e-06
	hsa-miR-410-5p	21	6.69805e-06
	hsa-miR-4745-5p	21	6.69805e-06
	hsa-miR-378g	19	6.06014e-06
	hsa-miR-33a-5p	19	6.06014e-06
	hsa-miR-1269b	19	6.06014e-06
	hsa-miR-379-3p	19	6.06014e-06
	hsa-miR-340-3p	19	6.06014e-06
	hsa-miR-548aq-3p	19	6.06014e-06
	hsa-miR-486-3p	18	5.74119e-06
	hsa-miR-4677-3p	18	5.74119e-06
	hsa-miR-26b-3p	18	5.74119e-06
	hsa-miR-370-5p	18	5.74119e-06
	hsa-miR-133a-5p	18	5.74119e-06
	hsa-miR-548l	18	5.74119e-06
	hsa-miR-1278	18	5.74119e-06
	hsa-miR-217	18	5.74119e-06
	hsa-miR-202-5p	18	5.74119e-06
	hsa-miR-216b-5p	18	5.74119e-06
	hsa-miR-942-5p	18	5.74119e-06
	hsa-miR-1294	18	5.74119e-06
	hsa-miR-26a-2-3p	17	5.42223e-06
	hsa-miR-3614-3p	17	5.42223e-06
	hsa-miR-3912-3p	17	5.42223e-06
	hsa-miR-6503-3p	16	5.10328e-06
	hsa-miR-365b-5p	16	5.10328e-06
	hsa-miR-505-3p	16	5.10328e-06
	hsa-miR-1228-3p	15	4.78432e-06
	hsa-miR-6514-5p	15	4.78432e-06
	hsa-miR-219a-2-3p	15	4.78432e-06
	hsa-miR-542-5p	15	4.78432e-06
	hsa-miR-676-3p	15	4.78432e-06
	hsa-miR-3675-5p	15	4.78432e-06
	hsa-miR-6515-5p	14	4.46537e-06
	hsa-miR-181c-5p	14	4.46537e-06
	hsa-miR-6501-5p	14	4.46537e-06
	hsa-miR-3131	14	4.46537e-06
	hsa-miR-548k	14	4.46537e-06
	hsa-let-7e-3p	14	4.46537e-06
	hsa-miR-1296-5p	13	4.14641e-06
	hsa-miR-6716-3p	13	4.14641e-06
	hsa-miR-655-3p	13	4.14641e-06
	hsa-miR-4742-3p	13	4.14641e-06
	hsa-miR-324-3p	13	4.14641e-06
	hsa-miR-3622a-5p	13	4.14641e-06
	hsa-miR-2115-5p	13	4.14641e-06
	hsa-miR-363-5p	13	4.14641e-06
	hsa-miR-135b-5p	13	4.14641e-06
	hsa-miR-576-5p	13	4.14641e-06
	hsa-miR-490-3p	13	4.14641e-06
	hsa-miR-548ar-3p	13	4.14641e-06
	hsa-miR-1292-5p	13	4.14641e-06
	hsa-miR-6866-5p	13	4.14641e-06
	hsa-miR-4708-3p	13	4.14641e-06
	hsa-miR-766-5p	13	4.14641e-06
	hsa-miR-4728-3p	12	3.82746e-06
	hsa-miR-1288-3p	12	3.82746e-06
	hsa-miR-3064-5p	12	3.82746e-06
	hsa-miR-4661-5p	12	3.82746e-06
	hsa-miR-128-1-5p	12	3.82746e-06
	hsa-miR-4639-5p	12	3.82746e-06
	hsa-miR-18a-3p	12	3.82746e-06
	hsa-miR-514a-3p	12	3.82746e-06
	hsa-miR-520f-3p	12	3.82746e-06
	hsa-miR-4660	12	3.82746e-06
	hsa-miR-1306-3p	11	3.5085e-06
	hsa-miR-24-2-5p	11	3.5085e-06
	hsa-let-7c-3p	11	3.5085e-06
	hsa-miR-1261	11	3.5085e-06
	hsa-miR-378i	11	3.5085e-06
	hsa-miR-378f	11	3.5085e-06
	hsa-miR-7702	11	3.5085e-06
	hsa-miR-539-3p	11	3.5085e-06
	hsa-miR-758-3p	10	3.18955e-06
	hsa-miR-548i	10	3.18955e-06
	hsa-miR-29a-5p	10	3.18955e-06
	hsa-miR-3913-5p	10	3.18955e-06
	hsa-miR-1343-3p	10	3.18955e-06
	hsa-let-7g-3p	10	3.18955e-06
	hsa-miR-1270	9	2.87059e-06
	hsa-miR-25-5p	9	2.87059e-06
	hsa-miR-1273g-3p	9	2.87059e-06
	hsa-miR-324-5p	9	2.87059e-06
	hsa-miR-1276	9	2.87059e-06
	hsa-miR-376a-3p	9	2.87059e-06
	hsa-miR-4684-3p	9	2.87059e-06
	hsa-miR-3940-3p	9	2.87059e-06
	hsa-miR-641	9	2.87059e-06
	hsa-miR-4738-3p	9	2.87059e-06
	hsa-miR-940	9	2.87059e-06
	hsa-miR-301a-5p	9	2.87059e-06
	hsa-miR-182-3p	9	2.87059e-06
	hsa-miR-6820-5p	9	2.87059e-06
	hsa-miR-6516-5p	9	2.87059e-06
	hsa-miR-3195	8	2.55164e-06
	hsa-miR-222-5p	8	2.55164e-06
	hsa-miR-548ay-5p	8	2.55164e-06
	hsa-miR-6087	8	2.55164e-06
	hsa-miR-6868-3p	8	2.55164e-06
	hsa-miR-744-3p	8	2.55164e-06
	hsa-miR-487a-3p	8	2.55164e-06
	hsa-miR-548n	8	2.55164e-06
	hsa-miR-541-5p	8	2.55164e-06
	hsa-miR-3664-5p	8	2.55164e-06
	hsa-miR-4445-5p	8	2.55164e-06
	hsa-miR-5010-3p	8	2.55164e-06
	hsa-miR-766-3p	8	2.55164e-06
	hsa-miR-4664-3p	8	2.55164e-06
	hsa-miR-933	8	2.55164e-06
	hsa-miR-6507-5p	8	2.55164e-06
	hsa-miR-1296-3p	8	2.55164e-06
	hsa-miR-181c-3p	8	2.55164e-06
	hsa-miR-3130-3p	8	2.55164e-06
	hsa-miR-3140-3p	8	2.55164e-06
	hsa-miR-3611	8	2.55164e-06
	hsa-miR-3150a-5p	7	2.23268e-06
	hsa-miR-1277-5p	7	2.23268e-06
	hsa-miR-3074-5p	7	2.23268e-06
	hsa-miR-876-3p	7	2.23268e-06
	hsa-miR-4688	7	2.23268e-06
	hsa-miR-6842-3p	7	2.23268e-06
	hsa-miR-3164	7	2.23268e-06
	hsa-miR-6126	7	2.23268e-06
	hsa-miR-6852-5p	7	2.23268e-06
	hsa-miR-1293	7	2.23268e-06
	hsa-miR-6805-5p	7	2.23268e-06
	hsa-miR-2355-3p	7	2.23268e-06
	hsa-miR-1304-5p	7	2.23268e-06
	hsa-miR-3197	7	2.23268e-06
	hsa-miR-708-5p	7	2.23268e-06
	hsa-miR-6859-5p	7	2.23268e-06
	hsa-miR-4662a-5p	7	2.23268e-06
	hsa-miR-561-3p	7	2.23268e-06
	hsa-miR-628-3p	7	2.23268e-06
	hsa-miR-769-3p	7	2.23268e-06
	hsa-miR-32-3p	7	2.23268e-06
	hsa-miR-628-5p	7	2.23268e-06
	hsa-miR-4800-5p	6	1.91373e-06
	hsa-miR-372-5p	6	1.91373e-06
	hsa-miR-4665-5p	6	1.91373e-06
	hsa-miR-3529-5p	6	1.91373e-06
	hsa-miR-4474-3p	6	1.91373e-06
	hsa-miR-3944-3p	6	1.91373e-06
	hsa-miR-548u	6	1.91373e-06
	hsa-miR-3190-3p	6	1.91373e-06
	hsa-miR-7854-3p	6	1.91373e-06
	hsa-miR-6130	6	1.91373e-06
	hsa-miR-758-5p	6	1.91373e-06
	hsa-miR-4449	6	1.91373e-06
	hsa-miR-6839-5p	6	1.91373e-06
	hsa-miR-548d-5p	6	1.91373e-06
	hsa-miR-4466	6	1.91373e-06
	hsa-miR-6877-5p	6	1.91373e-06
	hsa-miR-378h	6	1.91373e-06
	hsa-miR-2113	6	1.91373e-06
	hsa-miR-3605-5p	6	1.91373e-06
	hsa-miR-3687	6	1.91373e-06
	hsa-miR-3922-3p	6	1.91373e-06
	hsa-miR-223-3p	6	1.91373e-06
	hsa-miR-362-5p	6	1.91373e-06
	hsa-miR-376a-5p	6	1.91373e-06
	hsa-miR-144-5p	6	1.91373e-06
	hsa-miR-642a-3p	6	1.91373e-06
	hsa-miR-450a-1-3p	6	1.91373e-06
	hsa-miR-135b-3p	5	1.59477e-06
	hsa-miR-205-3p	5	1.59477e-06
	hsa-miR-548az-5p	5	1.59477e-06
	hsa-miR-656-5p	5	1.59477e-06
	hsa-miR-3126-5p	5	1.59477e-06
	hsa-miR-6850-5p	5	1.59477e-06
	hsa-miR-6753-3p	5	1.59477e-06
	hsa-miR-3187-3p	5	1.59477e-06
	hsa-miR-6807-5p	5	1.59477e-06
	hsa-miR-1255a	5	1.59477e-06
	hsa-miR-1273c	5	1.59477e-06
	hsa-miR-296-5p	5	1.59477e-06
	hsa-miR-624-5p	5	1.59477e-06
	hsa-miR-3124-5p	5	1.59477e-06
	hsa-miR-640	5	1.59477e-06
	hsa-miR-4658	5	1.59477e-06
	hsa-miR-615-5p	5	1.59477e-06
	hsa-miR-1266-5p	5	1.59477e-06
	hsa-miR-2114-3p	5	1.59477e-06
	hsa-miR-208a-3p	5	1.59477e-06
	hsa-miR-501-5p	5	1.59477e-06
	hsa-miR-331-3p	5	1.59477e-06
	hsa-miR-6511b-5p	5	1.59477e-06
	hsa-miR-548ae-5p	5	1.59477e-06
	hsa-miR-6821-5p	5	1.59477e-06
	hsa-miR-7851-3p	5	1.59477e-06
	hsa-miR-23c	5	1.59477e-06
	hsa-miR-6765-3p	5	1.59477e-06
	hsa-miR-17-3p	5	1.59477e-06
	hsa-miR-885-5p	5	1.59477e-06
	hsa-miR-3145-5p	5	1.59477e-06
	hsa-miR-664a-3p	5	1.59477e-06
	hsa-miR-3150b-3p	5	1.59477e-06
	hsa-miR-6715b-3p	5	1.59477e-06
	hsa-miR-6511b-3p	5	1.59477e-06
	hsa-miR-3176	5	1.59477e-06
	hsa-miR-636	5	1.59477e-06
	hsa-miR-1305	5	1.59477e-06
	hsa-miR-1250-5p	5	1.59477e-06
	hsa-miR-4785	5	1.59477e-06
	hsa-miR-5588-5p	5	1.59477e-06
	hsa-miR-181b-3p	5	1.59477e-06
	hsa-miR-376b-5p	5	1.59477e-06
	hsa-miR-548j-3p	5	1.59477e-06
	hsa-miR-3925-5p	4	1.27582e-06
	hsa-miR-4732-3p	4	1.27582e-06
	hsa-miR-6827-5p	4	1.27582e-06
	hsa-miR-4693-3p	4	1.27582e-06
	hsa-miR-660-3p	4	1.27582e-06
	hsa-miR-6754-3p	4	1.27582e-06
	hsa-miR-548b-3p	4	1.27582e-06
	hsa-miR-29b-1-5p	4	1.27582e-06
	hsa-miR-6818-5p	4	1.27582e-06
	hsa-miR-4746-5p	4	1.27582e-06
	hsa-miR-154-5p	4	1.27582e-06
	hsa-miR-549a	4	1.27582e-06
	hsa-miR-3616-3p	4	1.27582e-06
	hsa-miR-6509-5p	4	1.27582e-06
	hsa-miR-3916	4	1.27582e-06
	hsa-miR-1976	4	1.27582e-06
	hsa-miR-3180-5p	4	1.27582e-06
	hsa-miR-539-5p	4	1.27582e-06
	hsa-miR-133b	4	1.27582e-06
	hsa-miR-885-3p	4	1.27582e-06
	hsa-miR-627-5p	4	1.27582e-06
	hsa-miR-6808-3p	4	1.27582e-06
	hsa-miR-96-5p	4	1.27582e-06
	hsa-miR-1306-5p	4	1.27582e-06
	hsa-miR-6891-5p	4	1.27582e-06
	hsa-miR-6882-5p	4	1.27582e-06
	hsa-miR-3127-3p	4	1.27582e-06
	hsa-miR-548av-5p	4	1.27582e-06
	hsa-miR-581	4	1.27582e-06
	hsa-miR-6815-5p	4	1.27582e-06
	hsa-miR-194-3p	4	1.27582e-06
	hsa-miR-6511a-3p	4	1.27582e-06
	hsa-miR-505-5p	4	1.27582e-06
	hsa-miR-2116-5p	4	1.27582e-06
	hsa-miR-7976	4	1.27582e-06
	hsa-miR-133a-3p	4	1.27582e-06
	hsa-miR-4743-5p	4	1.27582e-06
	hsa-miR-338-3p	4	1.27582e-06
	hsa-miR-362-3p	4	1.27582e-06
	hsa-miR-134-3p	4	1.27582e-06
	hsa-miR-490-5p	4	1.27582e-06
	hsa-miR-3911	4	1.27582e-06
	hsa-miR-1268b	4	1.27582e-06
	hsa-miR-1538	4	1.27582e-06
	hsa-miR-5699-5p	4	1.27582e-06
	hsa-miR-1273h-3p	4	1.27582e-06
	hsa-miR-4326	4	1.27582e-06
	hsa-miR-4647	4	1.27582e-06
	hsa-miR-6791-5p	4	1.27582e-06
	hsa-miR-6806-3p	4	1.27582e-06
	hsa-miR-6134	3	9.56864e-07
	hsa-miR-374b-3p	3	9.56864e-07
	hsa-miR-6500-3p	3	9.56864e-07
	hsa-miR-455-3p	3	9.56864e-07
	hsa-miR-548w	3	9.56864e-07
	hsa-miR-3656	3	9.56864e-07
	hsa-miR-3129-3p	3	9.56864e-07
	hsa-miR-4504	3	9.56864e-07
	hsa-miR-489-3p	3	9.56864e-07
	hsa-miR-3065-3p	3	9.56864e-07
	hsa-miR-6729-5p	3	9.56864e-07
	hsa-miR-6756-5p	3	9.56864e-07
	hsa-miR-1273e	3	9.56864e-07
	hsa-miR-638	3	9.56864e-07
	hsa-miR-4672	3	9.56864e-07
	hsa-miR-197-5p	3	9.56864e-07
	hsa-miR-4465	3	9.56864e-07
	hsa-miR-1179	3	9.56864e-07
	hsa-miR-4467	3	9.56864e-07
	hsa-miR-584-3p	3	9.56864e-07
	hsa-miR-942-3p	3	9.56864e-07
	hsa-miR-92a-1-5p	3	9.56864e-07
	hsa-miR-629-3p	3	9.56864e-07
	hsa-miR-24-1-5p	3	9.56864e-07
	hsa-miR-3154	3	9.56864e-07
	hsa-miR-3144-3p	3	9.56864e-07
	hsa-miR-383-5p	3	9.56864e-07
	hsa-miR-211-5p	3	9.56864e-07
	hsa-miR-4755-3p	3	9.56864e-07
	hsa-miR-494-5p	3	9.56864e-07
	hsa-miR-3162-5p	3	9.56864e-07
	hsa-miR-2682-5p	3	9.56864e-07
	hsa-miR-4659a-3p	3	9.56864e-07
	hsa-miR-1909-3p	3	9.56864e-07
	hsa-miR-3129-5p	3	9.56864e-07
	hsa-miR-6787-3p	3	9.56864e-07
	hsa-miR-3653-3p	3	9.56864e-07
	hsa-miR-1228-5p	3	9.56864e-07
	hsa-miR-548ad-5p	3	9.56864e-07
	hsa-miR-3115	3	9.56864e-07
	hsa-miR-2116-3p	3	9.56864e-07
	hsa-miR-6515-3p	3	9.56864e-07
	hsa-miR-5581-3p	3	9.56864e-07
	hsa-miR-216a-3p	3	9.56864e-07
	hsa-miR-216a-5p	3	9.56864e-07
	hsa-miR-6786-3p	3	9.56864e-07
	hsa-miR-6758-3p	3	9.56864e-07
	hsa-miR-219b-3p	3	9.56864e-07
	hsa-miR-6862-5p	3	9.56864e-07
	hsa-miR-4800-3p	3	9.56864e-07
	hsa-miR-4446-3p	3	9.56864e-07
	hsa-miR-3940-5p	3	9.56864e-07
	hsa-miR-4726-5p	3	9.56864e-07
	hsa-miR-7977	3	9.56864e-07
	hsa-miR-376b-3p	3	9.56864e-07
	hsa-miR-210-5p	3	9.56864e-07
	hsa-miR-1913	3	9.56864e-07
	hsa-miR-1249-3p	3	9.56864e-07
	hsa-miR-1277-3p	3	9.56864e-07
	hsa-miR-3194-3p	3	9.56864e-07
	hsa-miR-4695-5p	3	9.56864e-07
	hsa-miR-6873-3p	3	9.56864e-07
	hsa-miR-6887-5p	3	9.56864e-07
	hsa-miR-3184-5p	3	9.56864e-07
	hsa-miR-3065-5p	3	9.56864e-07
	hsa-miR-3170	2	6.37909e-07
	hsa-miR-148b-5p	2	6.37909e-07
	hsa-miR-767-3p	2	6.37909e-07
	hsa-miR-2115-3p	2	6.37909e-07
	hsa-miR-6761-5p	2	6.37909e-07
	hsa-miR-3120-3p	2	6.37909e-07
	hsa-miR-3188	2	6.37909e-07
	hsa-miR-128-2-5p	2	6.37909e-07
	hsa-miR-4425	2	6.37909e-07
	hsa-miR-3174	2	6.37909e-07
	hsa-miR-200c-5p	2	6.37909e-07
	hsa-miR-579-5p	2	6.37909e-07
	hsa-miR-4479	2	6.37909e-07
	hsa-miR-18a-5p	2	6.37909e-07
	hsa-miR-6840-5p	2	6.37909e-07
	hsa-miR-6802-5p	2	6.37909e-07
	hsa-miR-3064-3p	2	6.37909e-07
	hsa-miR-887-3p	2	6.37909e-07
	hsa-miR-4687-3p	2	6.37909e-07
	hsa-miR-3680-3p	2	6.37909e-07
	hsa-miR-4787-5p	2	6.37909e-07
	hsa-miR-597-3p	2	6.37909e-07
	hsa-miR-1193	2	6.37909e-07
	hsa-miR-7155-3p	2	6.37909e-07
	hsa-miR-2278	2	6.37909e-07
	hsa-miR-551b-3p	2	6.37909e-07
	hsa-miR-5691	2	6.37909e-07
	hsa-miR-5002-3p	2	6.37909e-07
	hsa-miR-1343-5p	2	6.37909e-07
	hsa-miR-6819-3p	2	6.37909e-07
	hsa-miR-3127-5p	2	6.37909e-07
	hsa-miR-6820-3p	2	6.37909e-07
	hsa-miR-500a-5p	2	6.37909e-07
	hsa-miR-1288-5p	2	6.37909e-07
	hsa-miR-877-3p	2	6.37909e-07
	hsa-miR-5187-5p	2	6.37909e-07
	hsa-miR-6793-5p	2	6.37909e-07
	hsa-miR-5001-3p	2	6.37909e-07
	hsa-miR-1303	2	6.37909e-07
	hsa-miR-3165	2	6.37909e-07
	hsa-miR-548ba	2	6.37909e-07
	hsa-miR-7848-3p	2	6.37909e-07
	hsa-miR-3128	2	6.37909e-07
	hsa-miR-2276-3p	2	6.37909e-07
	hsa-miR-1245b-3p	2	6.37909e-07
	hsa-miR-548j-5p	2	6.37909e-07
	hsa-miR-676-5p	2	6.37909e-07
	hsa-miR-4713-3p	2	6.37909e-07
	hsa-miR-449a	2	6.37909e-07
	hsa-miR-4709-5p	2	6.37909e-07
	hsa-miR-4729	2	6.37909e-07
	hsa-miR-4510	2	6.37909e-07
	hsa-miR-4684-5p	2	6.37909e-07
	hsa-miR-30c-1-3p	2	6.37909e-07
	hsa-miR-590-3p	2	6.37909e-07
	hsa-miR-4421	2	6.37909e-07
	hsa-miR-4725-3p	2	6.37909e-07
	hsa-miR-4786-5p	2	6.37909e-07
	hsa-miR-6784-3p	2	6.37909e-07
	hsa-miR-548ah-3p	2	6.37909e-07
	hsa-miR-380-3p	2	6.37909e-07
	hsa-miR-4802-3p	2	6.37909e-07
	hsa-miR-146a-3p	2	6.37909e-07
	hsa-miR-6733-5p	2	6.37909e-07
	hsa-miR-6735-5p	2	6.37909e-07
	hsa-miR-519e-3p	2	6.37909e-07
	hsa-miR-218-2-3p	2	6.37909e-07
	hsa-miR-4758-3p	2	6.37909e-07
	hsa-miR-503-3p	2	6.37909e-07
	hsa-miR-550a-3-5p	2	6.37909e-07
	hsa-miR-5001-5p	2	6.37909e-07
	hsa-miR-664b-3p	2	6.37909e-07
	hsa-miR-6780a-3p	2	6.37909e-07
	hsa-miR-3169	2	6.37909e-07
	hsa-miR-3183	2	6.37909e-07
	hsa-miR-711	2	6.37909e-07
	hsa-miR-4667-5p	2	6.37909e-07
	hsa-miR-4473	2	6.37909e-07
	hsa-miR-4638-3p	2	6.37909e-07
	hsa-miR-4657	2	6.37909e-07
	hsa-miR-6133	2	6.37909e-07
	hsa-miR-1908-3p	2	6.37909e-07
	hsa-miR-6764-5p	2	6.37909e-07
	hsa-miR-98-3p	2	6.37909e-07
	hsa-miR-6505-3p	2	6.37909e-07
	hsa-miR-4433b-5p	2	6.37909e-07
	hsa-miR-3620-5p	2	6.37909e-07
	hsa-miR-6736-5p	2	6.37909e-07
	hsa-miR-4652-5p	2	6.37909e-07
	hsa-miR-3160-3p	2	6.37909e-07
	hsa-miR-7978	2	6.37909e-07
	hsa-miR-181b-2-3p	2	6.37909e-07
	hsa-miR-491-5p	2	6.37909e-07
	hsa-miR-29b-2-5p	2	6.37909e-07
	hsa-miR-7-1-3p	2	6.37909e-07
	hsa-miR-616-3p	2	6.37909e-07
	hsa-miR-190b	2	6.37909e-07
	hsa-miR-1289	2	6.37909e-07
	hsa-miR-1291	2	6.37909e-07
	hsa-miR-3138	2	6.37909e-07
	hsa-miR-3146	2	6.37909e-07
	hsa-miR-3191-3p	2	6.37909e-07
	hsa-miR-3194-5p	2	6.37909e-07
	hsa-miR-3199	2	6.37909e-07
	hsa-miR-3193	2	6.37909e-07
	hsa-miR-4732-5p	2	6.37909e-07
	hsa-miR-1298-3p	2	6.37909e-07
	hsa-miR-6772-5p	2	6.37909e-07
	hsa-miR-8089	2	6.37909e-07
	hsa-miR-6859-3p	2	6.37909e-07
	hsa-miR-5699-3p	2	6.37909e-07
	hsa-miR-3929	2	6.37909e-07
	hsa-miR-219a-5p	1	3.18955e-07
	hsa-miR-373-5p	1	3.18955e-07
	hsa-miR-552-3p	1	3.18955e-07
	hsa-miR-448	1	3.18955e-07
	hsa-miR-190a-5p	1	3.18955e-07
	hsa-miR-323b-5p	1	3.18955e-07
	hsa-miR-137	1	3.18955e-07
	hsa-miR-544a	1	3.18955e-07
	hsa-miR-556-5p	1	3.18955e-07
	hsa-miR-153-3p	1	3.18955e-07
	hsa-miR-135a-5p	1	3.18955e-07
	hsa-miR-154-3p	1	3.18955e-07
	hsa-miR-34b-5p	1	3.18955e-07
	hsa-miR-572	1	3.18955e-07
	hsa-miR-580-3p	1	3.18955e-07
	hsa-miR-590-5p	1	3.18955e-07
	hsa-miR-592	1	3.18955e-07
	hsa-miR-616-5p	1	3.18955e-07
	hsa-miR-618	1	3.18955e-07
	hsa-miR-33b-5p	1	3.18955e-07
	hsa-miR-635	1	3.18955e-07
	hsa-miR-653-5p	1	3.18955e-07
	hsa-miR-454-5p	1	3.18955e-07
	hsa-miR-454-3p	1	3.18955e-07
	hsa-miR-26a-1-3p	1	3.18955e-07
	hsa-miR-187-5p	1	3.18955e-07
	hsa-miR-196a-3p	1	3.18955e-07
	hsa-miR-149-3p	1	3.18955e-07
	hsa-miR-34b-3p	1	3.18955e-07
	hsa-miR-488-3p	1	3.18955e-07
	hsa-miR-300	1	3.18955e-07
	hsa-miR-875-3p	1	3.18955e-07
	hsa-miR-939-5p	1	3.18955e-07
	hsa-miR-1229-3p	1	3.18955e-07
	hsa-miR-1237-3p	1	3.18955e-07
	hsa-miR-1181	1	3.18955e-07
	hsa-miR-1286	1	3.18955e-07
	hsa-miR-1251-5p	1	3.18955e-07
	hsa-miR-1268a	1	3.18955e-07
	hsa-miR-548h-5p	1	3.18955e-07
	hsa-miR-1252-5p	1	3.18955e-07
	hsa-miR-1321	1	3.18955e-07
	hsa-miR-1914-3p	1	3.18955e-07
	hsa-miR-449c-5p	1	3.18955e-07
	hsa-miR-3117-3p	1	3.18955e-07
	hsa-miR-3134	1	3.18955e-07
	hsa-miR-3135a	1	3.18955e-07
	hsa-miR-3136-5p	1	3.18955e-07
	hsa-miR-544b	1	3.18955e-07
	hsa-miR-3145-3p	1	3.18955e-07
	hsa-miR-3175	1	3.18955e-07
	hsa-miR-3185	1	3.18955e-07
	hsa-miR-3189-3p	1	3.18955e-07
	hsa-miR-3196	1	3.18955e-07
	hsa-miR-1273d	1	3.18955e-07
	hsa-miR-4301	1	3.18955e-07
	hsa-miR-4303	1	3.18955e-07
	hsa-miR-4286	1	3.18955e-07
	hsa-miR-2277-5p	1	3.18955e-07
	hsa-miR-3616-5p	1	3.18955e-07
	hsa-miR-3651	1	3.18955e-07
	hsa-miR-3659	1	3.18955e-07
	hsa-miR-3660	1	3.18955e-07
	hsa-miR-3661	1	3.18955e-07
	hsa-miR-3680-5p	1	3.18955e-07
	hsa-miR-3682-3p	1	3.18955e-07
	hsa-miR-3691-5p	1	3.18955e-07
	hsa-miR-3692-5p	1	3.18955e-07
	hsa-miR-3907	1	3.18955e-07
	hsa-miR-3910	1	3.18955e-07
	hsa-miR-3917	1	3.18955e-07
	hsa-miR-3936	1	3.18955e-07
	hsa-miR-3937	1	3.18955e-07
	hsa-miR-3939	1	3.18955e-07
	hsa-miR-3942-5p	1	3.18955e-07
	hsa-miR-548ab	1	3.18955e-07
	hsa-miR-4424	1	3.18955e-07
	hsa-miR-4440	1	3.18955e-07
	hsa-miR-4448	1	3.18955e-07
	hsa-miR-548ag	1	3.18955e-07
	hsa-miR-4459	1	3.18955e-07
	hsa-miR-4461	1	3.18955e-07
	hsa-miR-4470	1	3.18955e-07
	hsa-miR-4482-5p	1	3.18955e-07
	hsa-miR-4483	1	3.18955e-07
	hsa-miR-4491	1	3.18955e-07
	hsa-miR-4501	1	3.18955e-07
	hsa-miR-4506	1	3.18955e-07
	hsa-miR-4511	1	3.18955e-07
	hsa-miR-4513	1	3.18955e-07
	hsa-miR-4522	1	3.18955e-07
	hsa-miR-4526	1	3.18955e-07
	hsa-miR-4535	1	3.18955e-07
	hsa-miR-548am-3p	1	3.18955e-07
	hsa-miR-4536-5p	1	3.18955e-07
	hsa-miR-4538	1	3.18955e-07
	hsa-miR-3140-5p	1	3.18955e-07
	hsa-miR-3157-3p	1	3.18955e-07
	hsa-miR-3173-5p	1	3.18955e-07
	hsa-miR-3187-5p	1	3.18955e-07
	hsa-miR-3925-3p	1	3.18955e-07
	hsa-miR-4636	1	3.18955e-07
	hsa-miR-4638-5p	1	3.18955e-07
	hsa-miR-4640-5p	1	3.18955e-07
	hsa-miR-4645-3p	1	3.18955e-07
	hsa-miR-4648	1	3.18955e-07
	hsa-miR-4662a-3p	1	3.18955e-07
	hsa-miR-4659b-3p	1	3.18955e-07
	hsa-miR-4668-5p	1	3.18955e-07
	hsa-miR-4671-3p	1	3.18955e-07
	hsa-miR-4682	1	3.18955e-07
	hsa-miR-4690-3p	1	3.18955e-07
	hsa-miR-203b-3p	1	3.18955e-07
	hsa-miR-4714-5p	1	3.18955e-07
	hsa-miR-4717-3p	1	3.18955e-07
	hsa-miR-4724-5p	1	3.18955e-07
	hsa-miR-4731-5p	1	3.18955e-07
	hsa-miR-4734	1	3.18955e-07
	hsa-miR-4740-5p	1	3.18955e-07
	hsa-miR-4744	1	3.18955e-07
	hsa-miR-3591-5p	1	3.18955e-07
	hsa-miR-4749-5p	1	3.18955e-07
	hsa-miR-4750-5p	1	3.18955e-07
	hsa-miR-4752	1	3.18955e-07
	hsa-miR-4753-5p	1	3.18955e-07
	hsa-miR-4754	1	3.18955e-07
	hsa-miR-4755-5p	1	3.18955e-07
	hsa-miR-4757-3p	1	3.18955e-07
	hsa-miR-4761-3p	1	3.18955e-07
	hsa-miR-4788	1	3.18955e-07
	hsa-miR-4791	1	3.18955e-07
	hsa-miR-4796-5p	1	3.18955e-07
	hsa-miR-4797-3p	1	3.18955e-07
	hsa-miR-4798-5p	1	3.18955e-07
	hsa-miR-4802-5p	1	3.18955e-07
	hsa-miR-4803	1	3.18955e-07
	hsa-miR-4804-5p	1	3.18955e-07
	hsa-miR-1273g-5p	1	3.18955e-07
	hsa-miR-5096	1	3.18955e-07
	hsa-miR-4999-5p	1	3.18955e-07
	hsa-miR-5000-3p	1	3.18955e-07
	hsa-miR-5002-5p	1	3.18955e-07
	hsa-miR-5006-5p	1	3.18955e-07
	hsa-miR-5010-5p	1	3.18955e-07
	hsa-miR-5088-5p	1	3.18955e-07
	hsa-miR-5091	1	3.18955e-07
	hsa-miR-5189-5p	1	3.18955e-07
	hsa-miR-5191	1	3.18955e-07
	hsa-miR-5100	1	3.18955e-07
	hsa-miR-548ar-5p	1	3.18955e-07
	hsa-miR-548as-5p	1	3.18955e-07
	hsa-miR-664b-5p	1	3.18955e-07
	hsa-miR-5695	1	3.18955e-07
	hsa-miR-5697	1	3.18955e-07
	hsa-miR-1285-5p	1	3.18955e-07
	hsa-miR-5787	1	3.18955e-07
	hsa-miR-6131	1	3.18955e-07
	hsa-miR-548ay-3p	1	3.18955e-07
	hsa-miR-6513-5p	1	3.18955e-07
	hsa-miR-6514-3p	1	3.18955e-07
	hsa-miR-152-5p	1	3.18955e-07
	hsa-miR-433-5p	1	3.18955e-07
	hsa-miR-329-5p	1	3.18955e-07
	hsa-miR-181d-3p	1	3.18955e-07
	hsa-miR-653-3p	1	3.18955e-07
	hsa-miR-874-5p	1	3.18955e-07
	hsa-miR-1910-3p	1	3.18955e-07
	hsa-miR-5189-3p	1	3.18955e-07
	hsa-miR-6734-5p	1	3.18955e-07
	hsa-miR-6735-3p	1	3.18955e-07
	hsa-miR-6740-5p	1	3.18955e-07
	hsa-miR-6750-5p	1	3.18955e-07
	hsa-miR-6754-5p	1	3.18955e-07
	hsa-miR-6755-5p	1	3.18955e-07
	hsa-miR-6757-5p	1	3.18955e-07
	hsa-miR-6766-3p	1	3.18955e-07
	hsa-miR-6767-5p	1	3.18955e-07
	hsa-miR-6772-3p	1	3.18955e-07
	hsa-miR-6773-3p	1	3.18955e-07
	hsa-miR-6775-5p	1	3.18955e-07
	hsa-miR-6780a-5p	1	3.18955e-07
	hsa-miR-6781-5p	1	3.18955e-07
	hsa-miR-6783-3p	1	3.18955e-07
	hsa-miR-6787-5p	1	3.18955e-07
	hsa-miR-6789-3p	1	3.18955e-07
	hsa-miR-6791-3p	1	3.18955e-07
	hsa-miR-6794-5p	1	3.18955e-07
	hsa-miR-6797-3p	1	3.18955e-07
	hsa-miR-6800-3p	1	3.18955e-07
	hsa-miR-6803-3p	1	3.18955e-07
	hsa-miR-6805-3p	1	3.18955e-07
	hsa-miR-6813-5p	1	3.18955e-07
	hsa-miR-6814-5p	1	3.18955e-07
	hsa-miR-6824-3p	1	3.18955e-07
	hsa-miR-6826-3p	1	3.18955e-07
	hsa-miR-6828-3p	1	3.18955e-07
	hsa-miR-6829-3p	1	3.18955e-07
	hsa-miR-6836-3p	1	3.18955e-07
	hsa-miR-6837-3p	1	3.18955e-07
	hsa-miR-6842-5p	1	3.18955e-07
	hsa-miR-6843-3p	1	3.18955e-07
	hsa-miR-6861-3p	1	3.18955e-07
	hsa-miR-6868-5p	1	3.18955e-07
	hsa-miR-6870-5p	1	3.18955e-07
	hsa-miR-6875-5p	1	3.18955e-07
	hsa-miR-6875-3p	1	3.18955e-07
	hsa-miR-6876-3p	1	3.18955e-07
	hsa-miR-6889-5p	1	3.18955e-07
	hsa-miR-6894-3p	1	3.18955e-07
	hsa-miR-6895-3p	1	3.18955e-07
	hsa-miR-7106-3p	1	3.18955e-07
	hsa-miR-7108-5p	1	3.18955e-07
	hsa-miR-7152-5p	1	3.18955e-07
	hsa-miR-7843-3p	1	3.18955e-07
	hsa-miR-7844-5p	1	3.18955e-07
	hsa-miR-7846-3p	1	3.18955e-07
	hsa-miR-7856-5p	1	3.18955e-07
	hsa-miR-8071	1	3.18955e-07
	hsa-miR-8085	1	3.18955e-07
	hsa-miR-8086	1	3.18955e-07
		3135241	1
			0
			0
			0
			0
			0
			0
	hsa-miR-198	0	0
	hsa-miR-147a	0	0
	hsa-miR-212-3p	0	0
	hsa-miR-302a-5p	0	0
	hsa-miR-302a-3p	0	0
	hsa-miR-301a-3p	0	0
	hsa-miR-302b-5p	0	0
	hsa-miR-302b-3p	0	0
	hsa-miR-302c-5p	0	0
	hsa-miR-302c-3p	0	0
	hsa-miR-302d-3p	0	0
	hsa-miR-367-3p	0	0
	hsa-miR-380-5p	0	0
	hsa-miR-325	0	0
	hsa-miR-346	0	0
	hsa-miR-384	0	0
	hsa-miR-18b-5p	0	0
	hsa-miR-452-3p	0	0
	hsa-miR-412-3p	0	0
	hsa-miR-488-5p	0	0
	hsa-miR-202-3p	0	0
	hsa-miR-492	0	0
	hsa-miR-432-3p	0	0
	hsa-miR-516b-3p	0	0
	hsa-miR-502-5p	0	0
	hsa-miR-513a-5p	0	0
	hsa-miR-506-3p	0	0
	hsa-miR-507	0	0
	hsa-miR-510-5p	0	0
	hsa-miR-545-3p	0	0
	hsa-miR-551a	0	0
	hsa-miR-553	0	0
	hsa-miR-554	0	0
	hsa-miR-555	0	0
	hsa-miR-557	0	0
	hsa-miR-558	0	0
	hsa-miR-559	0	0
	hsa-miR-562	0	0
	hsa-miR-563	0	0
	hsa-miR-564	0	0
	hsa-miR-566	0	0
	hsa-miR-567	0	0
	hsa-miR-568	0	0
	hsa-miR-569	0	0
	hsa-miR-570-3p	0	0
	hsa-miR-571	0	0
	hsa-miR-573	0	0
	hsa-miR-575	0	0
	hsa-miR-577	0	0
	hsa-miR-578	0	0
	hsa-miR-579-3p	0	0
	hsa-miR-582-5p	0	0
	hsa-miR-583	0	0
	hsa-miR-585-3p	0	0
	hsa-miR-548a-3p	0	0
	hsa-miR-586	0	0
	hsa-miR-587	0	0
	hsa-miR-588	0	0
	hsa-miR-589-3p	0	0
	hsa-miR-550a-3p	0	0
	hsa-miR-591	0	0
	hsa-miR-593-5p	0	0
	hsa-miR-595	0	0
	hsa-miR-596	0	0
	hsa-miR-597-5p	0	0
	hsa-miR-599	0	0
	hsa-miR-600	0	0
	hsa-miR-601	0	0
	hsa-miR-602	0	0
	hsa-miR-603	0	0
	hsa-miR-604	0	0
	hsa-miR-605-5p	0	0
	hsa-miR-606	0	0
	hsa-miR-607	0	0
	hsa-miR-608	0	0
	hsa-miR-609	0	0
	hsa-miR-610	0	0
	hsa-miR-611	0	0
	hsa-miR-612	0	0
	hsa-miR-613	0	0
	hsa-miR-614	0	0
	hsa-miR-548c-3p	0	0
	hsa-miR-617	0	0
	hsa-miR-619-3p	0	0
	hsa-miR-620	0	0
	hsa-miR-621	0	0
	hsa-miR-622	0	0
	hsa-miR-623	0	0
	hsa-miR-626	0	0
	hsa-miR-630	0	0
	hsa-miR-631	0	0
	hsa-miR-632	0	0
	hsa-miR-633	0	0
	hsa-miR-634	0	0
	hsa-miR-637	0	0
	hsa-miR-639	0	0
	hsa-miR-642a-5p	0	0
	hsa-miR-643	0	0
	hsa-miR-644a	0	0
	hsa-miR-645	0	0
	hsa-miR-646	0	0
	hsa-miR-647	0	0
	hsa-miR-648	0	0
	hsa-miR-649	0	0
	hsa-miR-650	0	0
	hsa-miR-548d-3p	0	0
	hsa-miR-661	0	0
	hsa-miR-662	0	0
	hsa-miR-663a	0	0
	hsa-miR-449b-5p	0	0
	hsa-miR-657	0	0
	hsa-miR-658	0	0
	hsa-miR-659-3p	0	0
	hsa-miR-765	0	0
	hsa-miR-770-5p	0	0
	hsa-miR-802	0	0
	hsa-miR-297	0	0
	hsa-miR-15a-3p	0	0
	hsa-miR-16-1-3p	0	0
	hsa-miR-19a-5p	0	0
	hsa-miR-19b-1-5p	0	0
	hsa-miR-19b-2-5p	0	0
	hsa-miR-20a-3p	0	0
	hsa-miR-31-3p	0	0
	hsa-miR-33a-3p	0	0
	hsa-miR-92a-2-5p	0	0
	hsa-miR-93-3p	0	0
	hsa-miR-96-3p	0	0
	hsa-miR-99a-3p	0	0
	hsa-miR-100-3p	0	0
	hsa-miR-101-5p	0	0
	hsa-miR-105-3p	0	0
	hsa-miR-106a-3p	0	0
	hsa-miR-192-3p	0	0
	hsa-miR-129-1-3p	0	0
	hsa-miR-7-2-3p	0	0
	hsa-miR-34a-3p	0	0
	hsa-miR-183-3p	0	0
	hsa-miR-218-1-3p	0	0
	hsa-miR-122-3p	0	0
	hsa-miR-124-5p	0	0
	hsa-miR-130a-5p	0	0
	hsa-miR-135a-3p	0	0
	hsa-miR-138-2-3p	0	0
	hsa-miR-129-2-3p	0	0
	hsa-miR-138-1-3p	0	0
	hsa-miR-186-3p	0	0
	hsa-miR-188-3p	0	0
	hsa-miR-155-3p	0	0
	hsa-miR-34c-3p	0	0
	hsa-miR-302d-5p	0	0
	hsa-miR-367-5p	0	0
	hsa-miR-18b-3p	0	0
	hsa-miR-491-3p	0	0
	hsa-miR-497-3p	0	0
	hsa-miR-499a-3p	0	0
	hsa-miR-513a-3p	0	0
	hsa-miR-508-5p	0	0
	hsa-miR-509-5p	0	0
	hsa-miR-545-5p	0	0
	hsa-miR-556-3p	0	0
	hsa-miR-551b-5p	0	0
	hsa-miR-593-3p	0	0
	hsa-miR-548a-5p	0	0
	hsa-miR-548c-5p	0	0
	hsa-miR-624-3p	0	0
	hsa-miR-33b-3p	0	0
	hsa-miR-298	0	0
	hsa-miR-891a-5p	0	0
	hsa-miR-892a	0	0
	hsa-miR-450b-3p	0	0
	hsa-miR-890	0	0
	hsa-miR-891b	0	0
	hsa-miR-888-5p	0	0
	hsa-miR-888-3p	0	0
	hsa-miR-892b	0	0
	hsa-miR-875-5p	0	0
	hsa-miR-301b-3p	0	0
	hsa-miR-920	0	0
	hsa-miR-921	0	0
	hsa-miR-922	0	0
	hsa-miR-924	0	0
	hsa-miR-935	0	0
	hsa-miR-936	0	0
	hsa-miR-938	0	0
	hsa-miR-943	0	0
	hsa-miR-1224-5p	0	0
	hsa-miR-1224-3p	0	0
	hsa-miR-1225-5p	0	0
	hsa-miR-1225-3p	0	0
	hsa-miR-1226-5p	0	0
	hsa-miR-1226-3p	0	0
	hsa-miR-1227-3p	0	0
	hsa-miR-1231	0	0
	hsa-miR-1233-3p	0	0
	hsa-miR-1234-3p	0	0
	hsa-miR-1236-3p	0	0
	hsa-miR-1238-3p	0	0
	hsa-miR-513b-5p	0	0
	hsa-miR-513c-5p	0	0
	hsa-miR-1264	0	0
	hsa-miR-1185-5p	0	0
	hsa-miR-1178-3p	0	0
	hsa-miR-1182	0	0
	hsa-miR-1183	0	0
	hsa-miR-1184	0	0
	hsa-miR-1200	0	0
	hsa-miR-1202	0	0
	hsa-miR-1203	0	0
	hsa-miR-663b	0	0
	hsa-miR-1204	0	0
	hsa-miR-1205	0	0
	hsa-miR-1206	0	0
	hsa-miR-1207-5p	0	0
	hsa-miR-1207-3p	0	0
	hsa-miR-1208	0	0
	hsa-miR-1302	0	0
	hsa-miR-1243	0	0
	hsa-miR-548f-3p	0	0
	hsa-miR-1244	0	0
	hsa-miR-1245a	0	0
	hsa-miR-1248	0	0
	hsa-miR-1253	0	0
	hsa-miR-1256	0	0
	hsa-miR-1257	0	0
	hsa-miR-1258	0	0
	hsa-miR-548g-3p	0	0
	hsa-miR-1263	0	0
	hsa-miR-548m	0	0
	hsa-miR-1265	0	0
	hsa-miR-1267	0	0
	hsa-miR-1272	0	0
	hsa-miR-1275	0	0
	hsa-miR-302e	0	0
	hsa-miR-302f	0	0
	hsa-miR-548p	0	0
	hsa-miR-1279	0	0
	hsa-miR-1281	0	0
	hsa-miR-1282	0	0
	hsa-miR-1322	0	0
	hsa-miR-1324	0	0
	hsa-miR-1825	0	0
	hsa-miR-516a-3p	0	0
	hsa-miR-1469	0	0
	hsa-miR-1470	0	0
	hsa-miR-1471	0	0
	hsa-miR-1537-3p	0	0
	hsa-miR-1539	0	0
	hsa-miR-103b	0	0
	hsa-miR-1909-5p	0	0
	hsa-miR-1911-5p	0	0
	hsa-miR-1911-3p	0	0
	hsa-miR-1912	0	0
	hsa-miR-1914-5p	0	0
	hsa-miR-1915-5p	0	0
	hsa-miR-1915-3p	0	0
	hsa-miR-103a-2-5p	0	0
	hsa-miR-196b-3p	0	0
	hsa-miR-449b-3p	0	0
	hsa-miR-1972	0	0
	hsa-miR-1973	0	0
	hsa-miR-2052	0	0
	hsa-miR-2053	0	0
	hsa-miR-2054	0	0
	hsa-let-7a-2-3p	0	0
	hsa-miR-762	0	0
	hsa-miR-670-5p	0	0
	hsa-miR-761	0	0
	hsa-miR-764	0	0
	hsa-miR-759	0	0
	hsa-miR-2114-5p	0	0
	hsa-miR-2117	0	0
	hsa-miR-548q	0	0
	hsa-miR-2277-3p	0	0
	hsa-miR-718	0	0
	hsa-miR-2681-5p	0	0
	hsa-miR-2681-3p	0	0
	hsa-miR-2682-3p	0	0
	hsa-miR-449c-3p	0	0
	hsa-miR-2861	0	0
	hsa-miR-2909	0	0
	hsa-miR-3116	0	0
	hsa-miR-3118	0	0
	hsa-miR-3119	0	0
	hsa-miR-3121-3p	0	0
	hsa-miR-3122	0	0
	hsa-miR-3123	0	0
	hsa-miR-548s	0	0
	hsa-miR-3125	0	0
	hsa-miR-3130-5p	0	0
	hsa-miR-3132	0	0
	hsa-miR-3133	0	0
	hsa-miR-378b	0	0
	hsa-miR-466	0	0
	hsa-miR-3137	0	0
	hsa-miR-3139	0	0
	hsa-miR-548t-5p	0	0
	hsa-miR-3141	0	0
	hsa-miR-3142	0	0
	hsa-miR-3143	0	0
	hsa-miR-3144-5p	0	0
	hsa-miR-3147	0	0
	hsa-miR-548v	0	0
	hsa-miR-3148	0	0
	hsa-miR-3149	0	0
	hsa-miR-3150a-3p	0	0
	hsa-miR-3151-5p	0	0
	hsa-miR-3152-3p	0	0
	hsa-miR-3153	0	0
	hsa-miR-3074-3p	0	0
	hsa-miR-3155a	0	0
	hsa-miR-3156-5p	0	0
	hsa-miR-3157-5p	0	0
	hsa-miR-3159	0	0
	hsa-miR-3161	0	0
	hsa-miR-3163	0	0
	hsa-miR-3166	0	0
	hsa-miR-3167	0	0
	hsa-miR-3171	0	0
	hsa-miR-3173-3p	0	0
	hsa-miR-3178	0	0
	hsa-miR-3179	0	0
	hsa-miR-3181	0	0
	hsa-miR-3186-5p	0	0
	hsa-miR-3186-3p	0	0
	hsa-miR-3190-5p	0	0
	hsa-miR-3192-5p	0	0
	hsa-miR-548x-3p	0	0
	hsa-miR-3198	0	0
	hsa-miR-3200-3p	0	0
	hsa-miR-3201	0	0
	hsa-miR-514b-5p	0	0
	hsa-miR-514b-3p	0	0
	hsa-miR-3202	0	0
	hsa-miR-3126-3p	0	0
	hsa-miR-4295	0	0
	hsa-miR-4296	0	0
	hsa-miR-4297	0	0
	hsa-miR-4293	0	0
	hsa-miR-4294	0	0
	hsa-miR-4299	0	0
	hsa-miR-4298	0	0
	hsa-miR-4300	0	0
	hsa-miR-4304	0	0
	hsa-miR-4302	0	0
	hsa-miR-4305	0	0
	hsa-miR-4309	0	0
	hsa-miR-4307	0	0
	hsa-miR-4308	0	0
	hsa-miR-4310	0	0
	hsa-miR-4311	0	0
	hsa-miR-4312	0	0
	hsa-miR-4313	0	0
	hsa-miR-4315	0	0
	hsa-miR-4316	0	0
	hsa-miR-4314	0	0
	hsa-miR-4318	0	0
	hsa-miR-4319	0	0
	hsa-miR-4320	0	0
	hsa-miR-4317	0	0
	hsa-miR-4322	0	0
	hsa-miR-4321	0	0
	hsa-miR-4323	0	0
	hsa-miR-4324	0	0
	hsa-miR-4256	0	0
	hsa-miR-4257	0	0
	hsa-miR-4258	0	0
	hsa-miR-4259	0	0
	hsa-miR-4260	0	0
	hsa-miR-4253	0	0
	hsa-miR-4251	0	0
	hsa-miR-4254	0	0
	hsa-miR-4255	0	0
	hsa-miR-4252	0	0
	hsa-miR-4325	0	0
	hsa-miR-4327	0	0
	hsa-miR-4261	0	0
	hsa-miR-4265	0	0
	hsa-miR-4266	0	0
	hsa-miR-4267	0	0
	hsa-miR-4262	0	0
	hsa-miR-2355-5p	0	0
	hsa-miR-4268	0	0
	hsa-miR-4269	0	0
	hsa-miR-4263	0	0
	hsa-miR-4264	0	0
	hsa-miR-4270	0	0
	hsa-miR-4271	0	0
	hsa-miR-4272	0	0
	hsa-miR-4273	0	0
	hsa-miR-4276	0	0
	hsa-miR-4275	0	0
	hsa-miR-4274	0	0
	hsa-miR-4281	0	0
	hsa-miR-4277	0	0
	hsa-miR-4279	0	0
	hsa-miR-4278	0	0
	hsa-miR-4280	0	0
	hsa-miR-4282	0	0
	hsa-miR-4285	0	0
	hsa-miR-4283	0	0
	hsa-miR-4284	0	0
	hsa-miR-4287	0	0
	hsa-miR-4288	0	0
	hsa-miR-4292	0	0
	hsa-miR-4289	0	0
	hsa-miR-4290	0	0
	hsa-miR-4291	0	0
	hsa-miR-4329	0	0
	hsa-miR-4330	0	0
	hsa-miR-500b-5p	0	0
	hsa-miR-4328	0	0
	hsa-miR-3200-5p	0	0
	hsa-miR-3606-5p	0	0
	hsa-miR-3607-5p	0	0
	hsa-miR-3607-3p	0	0
	hsa-miR-3609	0	0
	hsa-miR-3610	0	0
	hsa-miR-3612	0	0
	hsa-miR-3613-3p	0	0
	hsa-miR-3617-5p	0	0
	hsa-miR-3618	0	0
	hsa-miR-3619-5p	0	0
	hsa-miR-3620-3p	0	0
	hsa-miR-3621	0	0
	hsa-miR-3622a-3p	0	0
	hsa-miR-3622b-5p	0	0
	hsa-miR-3622b-3p	0	0
	hsa-miR-3646	0	0
	hsa-miR-3648	0	0
	hsa-miR-3649	0	0
	hsa-miR-3650	0	0
	hsa-miR-3652	0	0
	hsa-miR-3654	0	0
	hsa-miR-3655	0	0
	hsa-miR-3657	0	0
	hsa-miR-3658	0	0
	hsa-miR-3662	0	0
	hsa-miR-3663-5p	0	0
	hsa-miR-3663-3p	0	0
	hsa-miR-3665	0	0
	hsa-miR-3666	0	0
	hsa-miR-3667-5p	0	0
	hsa-miR-3667-3p	0	0
	hsa-miR-3668	0	0
	hsa-miR-3670	0	0
	hsa-miR-3671	0	0
	hsa-miR-3672	0	0
	hsa-miR-3674	0	0
	hsa-miR-3675-3p	0	0
	hsa-miR-3677-3p	0	0
	hsa-miR-3678-5p	0	0
	hsa-miR-3678-3p	0	0
	hsa-miR-3679-3p	0	0
	hsa-miR-3681-5p	0	0
	hsa-miR-3681-3p	0	0
	hsa-miR-3683	0	0
	hsa-miR-3684	0	0
	hsa-miR-3685	0	0
	hsa-miR-3686	0	0
	hsa-miR-3688-3p	0	0
	hsa-miR-3689a-5p	0	0
	hsa-miR-3689a-3p	0	0
	hsa-miR-3692-3p	0	0
	hsa-miR-3713	0	0
	hsa-miR-3714	0	0
	hsa-miR-3689b-5p	0	0
	hsa-miR-3689b-3p	0	0
	hsa-miR-3908	0	0
	hsa-miR-3914	0	0
	hsa-miR-3915	0	0
	hsa-miR-3919	0	0
	hsa-miR-3920	0	0
	hsa-miR-3921	0	0
	hsa-miR-3923	0	0
	hsa-miR-3924	0	0
	hsa-miR-3926	0	0
	hsa-miR-3927-3p	0	0
	hsa-miR-3935	0	0
	hsa-miR-3938	0	0
	hsa-miR-548y	0	0
	hsa-miR-3941	0	0
	hsa-miR-3943	0	0
	hsa-miR-3945	0	0
	hsa-miR-374c-5p	0	0
	hsa-miR-642b-3p	0	0
	hsa-miR-550b-3p	0	0
	hsa-miR-548z	0	0
	hsa-miR-548aa	0	0
	hsa-miR-4417	0	0
	hsa-miR-4418	0	0
	hsa-miR-4419a	0	0
	hsa-miR-4420	0	0
	hsa-miR-4422	0	0
	hsa-miR-4423-3p	0	0
	hsa-miR-548ac	0	0
	hsa-miR-4426	0	0
	hsa-miR-4427	0	0
	hsa-miR-4428	0	0
	hsa-miR-4430	0	0
	hsa-miR-548ad-3p	0	0
	hsa-miR-4431	0	0
	hsa-miR-4432	0	0
	hsa-miR-4433a-3p	0	0
	hsa-miR-4434	0	0
	hsa-miR-4435	0	0
	hsa-miR-4436a	0	0
	hsa-miR-4437	0	0
	hsa-miR-548ae-3p	0	0
	hsa-miR-4438	0	0
	hsa-miR-4439	0	0
	hsa-miR-4441	0	0
	hsa-miR-4442	0	0
	hsa-miR-4444	0	0
	hsa-miR-4445-3p	0	0
	hsa-miR-4447	0	0
	hsa-miR-4450	0	0
	hsa-miR-548ah-5p	0	0
	hsa-miR-4451	0	0
	hsa-miR-4452	0	0
	hsa-miR-4453	0	0
	hsa-miR-4454	0	0
	hsa-miR-4455	0	0
	hsa-miR-4456	0	0
	hsa-miR-4457	0	0
	hsa-miR-4458	0	0
	hsa-miR-4460	0	0
	hsa-miR-3135b	0	0
	hsa-miR-4462	0	0
	hsa-miR-4463	0	0
	hsa-miR-4464	0	0
	hsa-miR-548ai	0	0
	hsa-miR-548aj-3p	0	0
	hsa-miR-4468	0	0
	hsa-miR-4469	0	0
	hsa-miR-4471	0	0
	hsa-miR-4472	0	0
	hsa-miR-4475	0	0
	hsa-miR-4476	0	0
	hsa-miR-4477a	0	0
	hsa-miR-4477b	0	0
	hsa-miR-4478	0	0
	hsa-miR-3689c	0	0
	hsa-miR-3689d	0	0
	hsa-miR-3689e	0	0
	hsa-miR-3689f	0	0
	hsa-miR-3155b	0	0
	hsa-miR-548ak	0	0
	hsa-miR-4480	0	0
	hsa-miR-4481	0	0
	hsa-miR-4484	0	0
	hsa-miR-4485-3p	0	0
	hsa-miR-4486	0	0
	hsa-miR-4487	0	0
	hsa-miR-4489	0	0
	hsa-miR-548al	0	0
	hsa-miR-4490	0	0
	hsa-miR-4493	0	0
	hsa-miR-4494	0	0
	hsa-miR-4495	0	0
	hsa-miR-4496	0	0
	hsa-miR-4498	0	0
	hsa-miR-4419b	0	0
	hsa-miR-4499	0	0
	hsa-miR-4502	0	0
	hsa-miR-4503	0	0
	hsa-miR-4505	0	0
	hsa-miR-2392	0	0
	hsa-miR-4507	0	0
	hsa-miR-4509	0	0
	hsa-miR-4512	0	0
	hsa-miR-4514	0	0
	hsa-miR-4515	0	0
	hsa-miR-4517	0	0
	hsa-miR-4518	0	0
	hsa-miR-4519	0	0
	hsa-miR-4520-3p	0	0
	hsa-miR-4521	0	0
	hsa-miR-4523	0	0
	hsa-miR-4524a-5p	0	0
	hsa-miR-4524a-3p	0	0
	hsa-miR-4525	0	0
	hsa-miR-4527	0	0
	hsa-miR-4528	0	0
	hsa-miR-4529-3p	0	0
	hsa-miR-4530	0	0
	hsa-miR-4531	0	0
	hsa-miR-4532	0	0
	hsa-miR-4533	0	0
	hsa-miR-4534	0	0
	hsa-miR-1587	0	0
	hsa-miR-548an	0	0
	hsa-miR-4537	0	0
	hsa-miR-4539	0	0
	hsa-miR-4540	0	0
	hsa-miR-3117-5p	0	0
	hsa-miR-3120-5p	0	0
	hsa-miR-3121-5p	0	0
	hsa-miR-3124-3p	0	0
	hsa-miR-3136-3p	0	0
	hsa-miR-3152-5p	0	0
	hsa-miR-3156-3p	0	0
	hsa-miR-3158-5p	0	0
	hsa-miR-3160-5p	0	0
	hsa-miR-3162-3p	0	0
	hsa-miR-3177-5p	0	0
	hsa-miR-3189-5p	0	0
	hsa-miR-3619-3p	0	0
	hsa-miR-3677-5p	0	0
	hsa-miR-3682-5p	0	0
	hsa-miR-3688-5p	0	0
	hsa-miR-3691-3p	0	0
	hsa-miR-3913-3p	0	0
	hsa-miR-3150b-5p	0	0
	hsa-miR-3922-5p	0	0
	hsa-miR-3942-3p	0	0
	hsa-miR-3944-5p	0	0
	hsa-miR-4423-5p	0	0
	hsa-miR-4446-5p	0	0
	hsa-miR-4474-5p	0	0
	hsa-miR-4520-5p	0	0
	hsa-miR-4529-5p	0	0
	hsa-miR-3972	0	0
	hsa-miR-3973	0	0
	hsa-miR-3974	0	0
	hsa-miR-3975	0	0
	hsa-miR-3976	0	0
	hsa-miR-3977	0	0
	hsa-miR-3978	0	0
	hsa-miR-4632-3p	0	0
	hsa-miR-4633-5p	0	0
	hsa-miR-4633-3p	0	0
	hsa-miR-4634	0	0
	hsa-miR-4635	0	0
	hsa-miR-4637	0	0
	hsa-miR-4639-3p	0	0
	hsa-miR-4640-3p	0	0
	hsa-miR-4641	0	0
	hsa-miR-4642	0	0
	hsa-miR-4643	0	0
	hsa-miR-4644	0	0
	hsa-miR-4645-5p	0	0
	hsa-miR-4646-5p	0	0
	hsa-miR-4646-3p	0	0
	hsa-miR-4649-5p	0	0
	hsa-miR-4649-3p	0	0
	hsa-miR-4650-5p	0	0
	hsa-miR-4650-3p	0	0
	hsa-miR-4651	0	0
	hsa-miR-4652-3p	0	0
	hsa-miR-4653-5p	0	0
	hsa-miR-4653-3p	0	0
	hsa-miR-4654	0	0
	hsa-miR-4655-5p	0	0
	hsa-miR-4655-3p	0	0
	hsa-miR-4656	0	0
	hsa-miR-4659a-5p	0	0
	hsa-miR-4661-3p	0	0
	hsa-miR-4659b-5p	0	0
	hsa-miR-4663	0	0
	hsa-miR-4662b	0	0
	hsa-miR-4664-5p	0	0
	hsa-miR-4665-3p	0	0
	hsa-miR-4666a-5p	0	0
	hsa-miR-4666a-3p	0	0
	hsa-miR-4667-3p	0	0
	hsa-miR-4668-3p	0	0
	hsa-miR-219b-5p	0	0
	hsa-miR-4669	0	0
	hsa-miR-4670-5p	0	0
	hsa-miR-4670-3p	0	0
	hsa-miR-4671-5p	0	0
	hsa-miR-4673	0	0
	hsa-miR-4674	0	0
	hsa-miR-4675	0	0
	hsa-miR-4676-5p	0	0
	hsa-miR-4676-3p	0	0
	hsa-miR-4677-5p	0	0
	hsa-miR-4678	0	0
	hsa-miR-4679	0	0
	hsa-miR-4680-5p	0	0
	hsa-miR-4680-3p	0	0
	hsa-miR-4681	0	0
	hsa-miR-4683	0	0
	hsa-miR-4685-5p	0	0
	hsa-miR-4685-3p	0	0
	hsa-miR-4686	0	0
	hsa-miR-4687-5p	0	0
	hsa-miR-4689	0	0
	hsa-miR-4690-5p	0	0
	hsa-miR-4691-5p	0	0
	hsa-miR-4691-3p	0	0
	hsa-miR-4692	0	0
	hsa-miR-4693-5p	0	0
	hsa-miR-4694-5p	0	0
	hsa-miR-4694-3p	0	0
	hsa-miR-4695-3p	0	0
	hsa-miR-4696	0	0
	hsa-miR-4697-5p	0	0
	hsa-miR-4697-3p	0	0
	hsa-miR-4698	0	0
	hsa-miR-4699-5p	0	0
	hsa-miR-4699-3p	0	0
	hsa-miR-4700-5p	0	0
	hsa-miR-4700-3p	0	0
	hsa-miR-4701-5p	0	0
	hsa-miR-4701-3p	0	0
	hsa-miR-4703-5p	0	0
	hsa-miR-4703-3p	0	0
	hsa-miR-4704-5p	0	0
	hsa-miR-4704-3p	0	0
	hsa-miR-4705	0	0
	hsa-miR-4706	0	0
	hsa-miR-4707-5p	0	0
	hsa-miR-4707-3p	0	0
	hsa-miR-4708-5p	0	0
	hsa-miR-4709-3p	0	0
	hsa-miR-203b-5p	0	0
	hsa-miR-4710	0	0
	hsa-miR-4711-5p	0	0
	hsa-miR-4711-3p	0	0
	hsa-miR-4712-5p	0	0
	hsa-miR-4712-3p	0	0
	hsa-miR-4713-5p	0	0
	hsa-miR-4714-3p	0	0
	hsa-miR-4715-5p	0	0
	hsa-miR-4715-3p	0	0
	hsa-miR-4716-5p	0	0
	hsa-miR-4716-3p	0	0
	hsa-miR-4717-5p	0	0
	hsa-miR-4718	0	0
	hsa-miR-4719	0	0
	hsa-miR-4720-5p	0	0
	hsa-miR-4720-3p	0	0
	hsa-miR-4721	0	0
	hsa-miR-4722-5p	0	0
	hsa-miR-4722-3p	0	0
	hsa-miR-4723-5p	0	0
	hsa-miR-4723-3p	0	0
	hsa-miR-451b	0	0
	hsa-miR-4724-3p	0	0
	hsa-miR-4725-5p	0	0
	hsa-miR-4726-3p	0	0
	hsa-miR-4727-5p	0	0
	hsa-miR-4727-3p	0	0
	hsa-miR-4728-5p	0	0
	hsa-miR-4730	0	0
	hsa-miR-4731-3p	0	0
	hsa-miR-4733-5p	0	0
	hsa-miR-4733-3p	0	0
	hsa-miR-4735-5p	0	0
	hsa-miR-4735-3p	0	0
	hsa-miR-4736	0	0
	hsa-miR-4737	0	0
	hsa-miR-4738-5p	0	0
	hsa-miR-4739	0	0
	hsa-miR-4740-3p	0	0
	hsa-miR-4742-5p	0	0
	hsa-miR-3591-3p	0	0
	hsa-miR-4745-3p	0	0
	hsa-miR-4746-3p	0	0
	hsa-miR-4747-5p	0	0
	hsa-miR-4747-3p	0	0
	hsa-miR-4748	0	0
	hsa-miR-4749-3p	0	0
	hsa-miR-4751	0	0
	hsa-miR-4753-3p	0	0
	hsa-miR-371b-5p	0	0
	hsa-miR-371b-3p	0	0
	hsa-miR-499b-5p	0	0
	hsa-miR-499b-3p	0	0
	hsa-miR-4756-5p	0	0
	hsa-miR-4756-3p	0	0
	hsa-miR-4757-5p	0	0
	hsa-miR-4758-5p	0	0
	hsa-miR-4759	0	0
	hsa-miR-4760-5p	0	0
	hsa-miR-4760-3p	0	0
	hsa-miR-4761-5p	0	0
	hsa-miR-4762-5p	0	0
	hsa-miR-4762-3p	0	0
	hsa-miR-4763-5p	0	0
	hsa-miR-4763-3p	0	0
	hsa-miR-4764-5p	0	0
	hsa-miR-4764-3p	0	0
	hsa-miR-4765	0	0
	hsa-miR-4766-5p	0	0
	hsa-miR-4766-3p	0	0
	hsa-miR-4767	0	0
	hsa-miR-4768-5p	0	0
	hsa-miR-4768-3p	0	0
	hsa-miR-4769-5p	0	0
	hsa-miR-4769-3p	0	0
	hsa-miR-4770	0	0
	hsa-miR-4771	0	0
	hsa-miR-4772-5p	0	0
	hsa-miR-4772-3p	0	0
	hsa-miR-4773	0	0
	hsa-miR-4774-5p	0	0
	hsa-miR-4774-3p	0	0
	hsa-miR-4775	0	0
	hsa-miR-4776-5p	0	0
	hsa-miR-4776-3p	0	0
	hsa-miR-4777-5p	0	0
	hsa-miR-4777-3p	0	0
	hsa-miR-4778-5p	0	0
	hsa-miR-4778-3p	0	0
	hsa-miR-4779	0	0
	hsa-miR-4780	0	0
	hsa-miR-4436b-5p	0	0
	hsa-miR-4436b-3p	0	0
	hsa-miR-4781-5p	0	0
	hsa-miR-4781-3p	0	0
	hsa-miR-4782-5p	0	0
	hsa-miR-4782-3p	0	0
	hsa-miR-4783-5p	0	0
	hsa-miR-4783-3p	0	0
	hsa-miR-4784	0	0
	hsa-miR-1245b-5p	0	0
	hsa-miR-2467-5p	0	0
	hsa-miR-2467-3p	0	0
	hsa-miR-4786-3p	0	0
	hsa-miR-4787-3p	0	0
	hsa-miR-4789-5p	0	0
	hsa-miR-4789-3p	0	0
	hsa-miR-4790-5p	0	0
	hsa-miR-4790-3p	0	0
	hsa-miR-4793-5p	0	0
	hsa-miR-4793-3p	0	0
	hsa-miR-4794	0	0
	hsa-miR-4795-5p	0	0
	hsa-miR-4795-3p	0	0
	hsa-miR-4796-3p	0	0
	hsa-miR-4797-5p	0	0
	hsa-miR-4798-3p	0	0
	hsa-miR-4799-5p	0	0
	hsa-miR-4799-3p	0	0
	hsa-miR-4801	0	0
	hsa-miR-4804-3p	0	0
	hsa-miR-4520-2-3p	0	0
	hsa-miR-5047	0	0
	hsa-miR-5095	0	0
	hsa-miR-1273f	0	0
	hsa-miR-4433a-5p	0	0
	hsa-miR-4482-3p	0	0
	hsa-miR-4536-3p	0	0
	hsa-miR-4999-3p	0	0
	hsa-miR-5000-5p	0	0
	hsa-miR-5003-5p	0	0
	hsa-miR-5003-3p	0	0
	hsa-miR-5004-5p	0	0
	hsa-miR-5004-3p	0	0
	hsa-miR-548ao-5p	0	0
	hsa-miR-548ao-3p	0	0
	hsa-miR-5006-3p	0	0
	hsa-miR-5007-5p	0	0
	hsa-miR-5007-3p	0	0
	hsa-miR-548ap-5p	0	0
	hsa-miR-548ap-3p	0	0
	hsa-miR-5008-5p	0	0
	hsa-miR-5008-3p	0	0
	hsa-miR-5009-5p	0	0
[truncated: 596 more rows]
